# Supplementary material for: Veratrilla baillonii Franch Ameliorates Diabetic Liver Injury by Alleviating Insulin Resistance in Rats
Source: Front Pharmacol. 2021 Nov 26;12:775563. doi: 10.3389/fphar.2021.775563 (PMC8662784; doi:10.3389/fphar.2021.775563)
Supplement: Supplementary file 2 [file DataSheet1.xlsx]

## Sheet: 12.5_vs_NC
id	baseMean	log2FoldChange	pvalue	padj	Direction	gene_name
ENSRNOG00000019500(Cyp1a1)	260.547	4.61124	1.04588e-22	1.42668e-18	Up	cytochrome P450, family 1, subfamily a, polypeptide 1
ENSRNOG00000049382(AABR07071905.1)	312.834	11.6789	6.34363e-22	4.32667e-18	Up	NA
ENSRNOG00000010799(Noct)	288.835	3.60944	1.41466e-21	6.43247e-18	Up	nocturnin
ENSRNOG00000009597(Cyp4a1)	4254.32	1.64892	4.26344e-20	1.45394e-16	Up	cytochrome P450, family 4, subfamily a, polypeptide 1
ENSRNOG00000013552(Scd)	29857.6	-8.79044	3.91797e-17	1.0689e-13	Down	stearoyl-CoA desaturase
ENSRNOG00000002948(Abcc3)	263.74	3.94571	3.15401e-16	7.17064e-13	Up	ATP binding cassette subfamily C member 3
ENSRNOG00000014426(Lox)	142.398	-4.66262	7.98992e-16	1.55701e-12	Down	lysyl oxidase
ENSRNOG00000014320(Inhba)	258.648	-2.93001	2.0784e-15	3.54393e-12	Down	inhibin beta A subunit
ENSRNOG00000016690(Idi1)	3228.39	2.04523	1.05962e-14	1.60603e-11	Up	isopentenyl-diphosphate delta isomerase 1
ENSRNOG00000056847(Gsta3)	1015.48	3.26327	1.61746e-14	2.20637e-11	Up	glutathione S-transferase alpha 3
ENSRNOG00000013313(Nceh1)	356.214	2.2625	2.04459e-14	2.53548e-11	Up	neutral cholesterol ester hydrolase 1
ENSRNOG00000017669(Chd1l)	989.133	1.83031	1.33451e-13	1.517e-10	Up	chromodomain helicase DNA binding protein 1-like
ENSRNOG00000033680(LOC108348266)	539.375	2.92224	9.09198e-13	9.54029e-10	Up	cytochrome P450 2B1
ENSRNOG00000007247(A2ml1)	95.7365	-3.79703	1.42133e-12	1.38489e-09	Down	alpha-2-macroglobulin-like 1
ENSRNOG00000021440(Pptc7)	492.636	1.29273	1.80208e-12	1.63881e-09	Up	PTC7 protein phosphatase homolog
ENSRNOG00000051227(AABR07048487.2)	182.068	-3.61162	2.14813e-12	1.83142e-09	Down	NA
ENSRNOG00000020420(Pklr)	5684.76	-2.37978	7.49441e-12	6.0136e-09	Down	pyruvate kinase L/R
ENSRNOG00000042717(Ciart)	49.1	4.30682	2.55942e-11	1.93961e-08	Up	circadian associated repressor of transcription
ENSRNOG00000007152(Bhlhe40)	752.711	-1.21723	3.41404e-11	2.4511e-08	Down	basic helix-loop-helix family, member e40
ENSRNOG00000009715(Me1)	991.68	-2.28499	5.12009e-11	3.49215e-08	Down	malic enzyme 1
ENSRNOG00000036837(Nfe2)	53.5102	2.63349	9.74004e-11	6.32685e-08	Up	nuclear factor, erythroid 2
ENSRNOG00000012458(Cyp2e1)	62029.8	1.33895	1.12548e-10	6.97851e-08	Up	cytochrome P450, family 2, subfamily e, polypeptide 1
ENSRNOG00000016356(Got1)	8656.44	2.22883	1.78368e-10	1.05788e-07	Up	glutamic-oxaloacetic transaminase 1
ENSRNOG00000049826(UST4r)	1673.81	1.49264	3.21848e-10	1.8293e-07	Up	integral membrane transport protein UST4r
ENSRNOG00000057713(Cav2)	265.403	-2.31064	3.65105e-10	1.99216e-07	Down	caveolin 2
ENSRNOG00000007866(Clec2dl1)	33.9493	-3.63037	4.72728e-10	2.48019e-07	Down	C-type lectin domain family 2 member D-like 1
ENSRNOG00000001338(Hpd)	67608	1.19522	6.76283e-10	3.41673e-07	Up	4-hydroxyphenylpyruvate dioxygenase
ENSRNOG00000007478(Cry2)	593.431	1.0411	7.21656e-10	3.51575e-07	Up	cryptochrome circadian regulator 2
ENSRNOG00000033026(Dclk3)	52.5399	4.4131	7.99177e-10	3.75916e-07	Up	doublecortin-like kinase 3
ENSRNOG00000019365(Ablim3)	159.863	2.0859	9.22825e-10	4.19608e-07	Up	actin binding LIM protein family, member 3
ENSRNOG00000012932(Ccdc146)	101.374	3.16217	1.42573e-09	6.27367e-07	Up	coiled-coil domain containing 146
ENSRNOG00000010753(Aig1)	154.119	2.2892	1.62243e-09	6.91612e-07	Up	androgen-induced 1
ENSRNOG00000011474(Ppp1r3b)	3257.36	-2.4167	2.06886e-09	8.38122e-07	Down	protein phosphatase 1, regulatory subunit 3B
ENSRNOG00000001466(LOC100361492)	45.3464	4.04257	2.08901e-09	8.38122e-07	Up	cytochrome P450, family 2, subfamily c, polypeptide 55-like
ENSRNOG00000045636(Fasn)	10970	-2.41447	2.18721e-09	8.5245e-07	Down	fatty acid synthase
ENSRNOG00000003645(LOC103689931)	133.37	2.61366	2.32137e-09	8.79606e-07	Up	heterogeneous nuclear ribonucleoprotein A/B
ENSRNOG00000005930(Nnmt)	1625.95	1.09503	3.30885e-09	1.21989e-06	Up	nicotinamide N-methyltransferase
ENSRNOG00000032297(Msmo1)	4900.5	1.62505	4.99128e-09	1.76347e-06	Up	methylsterol monooxygenase 1
ENSRNOG00000003228(Mid1ip1)	1573.19	-1.37691	5.04182e-09	1.76347e-06	Down	MID1 interacting protein 1
ENSRNOG00000005266(Amdhd1)	4503.37	2.52645	6.59299e-09	2.24837e-06	Up	amidohydrolase domain containing 1
ENSRNOG00000005341(Upp2)	1004.26	2.51362	9.46816e-09	3.14951e-06	Up	uridine phosphorylase 2
ENSRNOG00000000961(Glt1d1)	497.826	2.4803	9.6972e-09	3.14951e-06	Up	glycosyltransferase 1 domain containing 1
ENSRNOG00000008519(RGD1309079)	379.69	-2.65793	1.64105e-08	5.20596e-06	Down	similar to Ab2-095
ENSRNOG00000012987(Ptk6)	63.0021	-3.08743	3.25295e-08	1.00849e-05	Down	protein tyrosine kinase 6
ENSRNOG00000003463(Srebf1)	2713.27	-1.65147	3.83106e-08	1.13933e-05	Down	sterol regulatory element binding transcription factor 1
ENSRNOG00000024115(C6)	3600.43	-1.28849	3.89553e-08	1.13933e-05	Down	complement C6
ENSRNOG00000018233(Gas6)	878.364	-1.55633	3.92555e-08	1.13933e-05	Down	growth arrest specific 6
ENSRNOG00000055755(AABR07030086.1)	51.5273	3.56254	4.32999e-08	1.20794e-05	Up	NA
ENSRNOG00000049075(Fabp5)	253.794	-2.96086	4.38302e-08	1.20794e-05	Down	fatty acid binding protein 5
ENSRNOG00000040195(RGD1559960)	268.898	-1.71553	4.42762e-08	1.20794e-05	Down	similar to Sulfotransferase K1 (rSULT1C2)
ENSRNOG00000004067(Nrcam)	40.4174	-2.46736	4.54662e-08	1.21609e-05	Down	neuronal cell adhesion molecule
ENSRNOG00000018110(Svil)	568.228	-1.32101	4.84061e-08	1.26982e-05	Down	supervillin
ENSRNOG00000047986(Sult2a6)	10091.3	1.42791	5.01687e-08	1.29123e-05	Up	sulfotransferase family 2A, dehydroepiandrosterone (DHEA)-preferring, member 6
ENSRNOG00000023803(Cmya5)	337.094	-1.18213	6.52864e-08	1.64921e-05	Down	cardiomyopathy associated 5
ENSRNOG00000020704(Tkfc)	3534.23	-1.23857	6.65732e-08	1.65114e-05	Down	triokinase and FMN cyclase
ENSRNOG00000022268(Pnpla3)	2099.05	-7.4004	8.13998e-08	1.98281e-05	Down	patatin-like phospholipase domain containing 3
ENSRNOG00000000903(Asl)	7928.75	1.84589	8.48766e-08	2.03123e-05	Up	argininosuccinate lyase
ENSRNOG00000012864(Ern1)	798.648	-1.0616	8.86184e-08	2.08421e-05	Down	endoplasmic reticulum to nucleus signaling 1
ENSRNOG00000017473(Ttc25)	145.294	-1.9192	1.10343e-07	2.55116e-05	Down	tetratricopeptide repeat domain 25
ENSRNOG00000020989(Tm7sf2)	1289.93	1.20835	1.22913e-07	2.79442e-05	Up	transmembrane 7 superfamily member 2
ENSRNOG00000034191(Fmo1)	3600.06	1.21265	1.3937e-07	3.11664e-05	Up	flavin containing monooxygenase 1
ENSRNOG00000005479(Slc1a2)	187.888	1.737	1.56654e-07	3.44664e-05	Up	solute carrier family 1 member 2
ENSRNOG00000004821(Sntb1)	153.502	2.632	1.60911e-07	3.48412e-05	Up	syntrophin, beta 1
ENSRNOG00000011622(Echdc1)	538.475	0.961216	1.6859e-07	3.59333e-05	No	ethylmalonyl-CoA decarboxylase 1
ENSRNOG00000007545(Angptl4)	681.589	-1.5996	1.72288e-07	3.61567e-05	Down	angiopoietin-like 4
ENSRNOG00000016924(Acly)	12217.9	-2.06227	1.83137e-07	3.78511e-05	Down	ATP citrate lyase
ENSRNOG00000014876(Lpin2)	1892.04	1.17274	2.02707e-07	4.12706e-05	Up	lipin 2
ENSRNOG00000002826(Hsd17b7)	1252.76	1.58636	2.12114e-07	4.25507e-05	Up	hydroxysteroid (17-beta) dehydrogenase 7
ENSRNOG00000033361(Slc39a5)	21.0978	2.97629	2.27257e-07	4.49277e-05	Up	solute carrier family 39 member 5
ENSRNOG00000002934(Atp1b1)	1254.73	1.1659	2.31607e-07	4.51336e-05	Up	ATPase Na+/K+ transporting subunit beta 1
ENSRNOG00000008931(Slc25a21)	103.565	1.32263	2.45643e-07	4.71945e-05	Up	solute carrier family 25 member 21
ENSRNOG00000013291(Cyp2c23)	24641.7	0.943593	2.56058e-07	4.85123e-05	No	cytochrome P450, family 2, subfamily c, polypeptide 23
ENSRNOG00000006388(Pygl)	6719.59	-0.991506	2.83394e-07	5.25722e-05	No	glycogen phosphorylase L
ENSRNOG00000051964(LOC103691699)	165.386	1.76195	2.85195e-07	5.25722e-05	Up	uncharacterized LOC103691699
ENSRNOG00000009565(Pdk4)	699.778	-1.58652	2.91434e-07	5.3006e-05	Down	pyruvate dehydrogenase kinase 4
ENSRNOG00000017808(Klf15)	1365.66	1.02161	3.09144e-07	5.54873e-05	Up	Kruppel-like factor 15
ENSRNOG00000011351(Mat1a)	66651.5	1.25193	3.18575e-07	5.64374e-05	Up	methionine adenosyltransferase 1A
ENSRNOG00000061821(AC109891.1)	446.827	1.18982	3.3695e-07	5.89273e-05	Up	NA
ENSRNOG00000016692(Hsdl2)	1088.14	1.62887	3.4995e-07	6.04262e-05	Up	hydroxysteroid dehydrogenase like 2
ENSRNOG00000020990(Fgf21)	36.856	-3.75249	3.75835e-07	6.40846e-05	Down	fibroblast growth factor 21
ENSRNOG00000010698(Car1)	17.2538	-4.72133	4.42523e-07	7.45241e-05	Down	carbonic anhydrase I
ENSRNOG00000002210(Hsd17b11)	10013.9	0.655115	4.5951e-07	7.64412e-05	No	hydroxysteroid (17-beta) dehydrogenase 11
ENSRNOG00000049604(Mvk)	257.521	1.30667	5.01381e-07	8.24017e-05	Up	mevalonate kinase
ENSRNOG00000033915(Gpt)	3569.84	1.20773	5.17025e-07	8.39612e-05	Up	glutamic--pyruvic transaminase
ENSRNOG00000047686(Pou3f1)	18.4176	3.62484	5.29486e-07	8.47373e-05	Up	POU class 3 homeobox 1
ENSRNOG00000057557(Prlr)	680.615	2.54862	5.34228e-07	8.47373e-05	Up	prolactin receptor
ENSRNOG00000012404(Thrsp)	17461.3	-2.08027	5.59625e-07	8.77454e-05	Down	thyroid hormone responsive
ENSRNOG00000057470(Pla2g12a)	259.827	1.86622	5.78733e-07	8.8632e-05	Up	phospholipase A2, group XIIA
ENSRNOG00000029698(Pim3)	308.547	1.27887	5.81225e-07	8.8632e-05	Up	Pim-3 proto-oncogene, serine/threonine kinase
ENSRNOG00000009284(Foxa1)	162.75	-1.23013	5.84772e-07	8.8632e-05	Down	forkhead box A1
ENSRNOG00000054438(LOC292543)	18.3563	4.37274	6.18306e-07	9.26848e-05	Up	similar to solute carrier family 7 (cationic amino acid transporter, y+ system), member 3
ENSRNOG00000009741(Cyp4a3)	6292.84	1.22482	6.35367e-07	9.4207e-05	Up	cytochrome P450, family 4, subfamily a, polypeptide 3
ENSRNOG00000008842(Cyp4a8)	91.7165	-2.51048	6.91413e-07	0.000101415	Down	cytochrome P450, family 4, subfamily a, polypeptide 8
ENSRNOG00000046683(Lilrb3)	184.526	-1.48378	7.4053e-07	0.000107463	Down	leukocyte immunoglobulin like receptor B3
ENSRNOG00000008843(Eci1)	1586.9	1.29094	7.86692e-07	0.000112961	Up	enoyl-CoA delta isomerase 1
ENSRNOG00000010951(Cmtm6)	1157.26	-1.33146	8.88239e-07	0.000126213	Down	CKLF-like MARVEL transmembrane domain containing 6
ENSRNOG00000013251(Trim24)	204.052	2.87398	9.22424e-07	0.000129719	Up	tripartite motif-containing 24
ENSRNOG00000038361(RGD1564865)	955.37	1.27415	1.05789e-06	0.000147252	Up	similar to 20-alpha-hydroxysteroid dehydrogenase
ENSRNOG00000001889(Comt)	24494.3	-0.934842	1.13941e-06	0.000156998	No	catechol-O-methyltransferase
ENSRNOG00000002159(Gpat3)	44.1611	3.62967	1.15406e-06	0.000157425	Up	glycerol-3-phosphate acyltransferase 3
ENSRNOG00000013013(Tle3)	107.751	-1.64189	1.20909e-06	0.000163299	Down	transducin-like enhancer of split 3
ENSRNOG00000001296(P2rx7)	434.942	-1.32916	1.23941e-06	0.000165753	Down	purinergic receptor P2X 7
ENSRNOG00000019741(Isyna1)	135.149	-1.43838	1.40376e-06	0.000184348	Down	inositol-3-phosphate synthase 1
ENSRNOG00000004502(Hal)	7038.74	1.56895	1.40549e-06	0.000184348	Up	histidine ammonia lyase
ENSRNOG00000028330(AABR07067600.1)	384.692	1.29081	1.43504e-06	0.000185648	Up	NA
ENSRNOG00000011452(Aldoc)	25.4956	2.94671	1.44261e-06	0.000185648	Up	aldolase, fructose-bisphosphate C
ENSRNOG00000016791(Chka)	860.897	-1.77011	1.53503e-06	0.000195695	Down	choline kinase alpha
ENSRNOG00000007387(Per1)	243.003	1.37114	1.64298e-06	0.000207517	Up	period circadian regulator 1
ENSRNOG00000017191(Trim5)	905.88	-0.738528	1.68852e-06	0.000211313	No	tripartite motif-containing 5
ENSRNOG00000001979(Rcan1)	4353.23	-1.53069	1.9961e-06	0.000247534	Down	regulator of calcineurin 1
ENSRNOG00000031211(Acsm5)	1117.09	1.23887	2.04908e-06	0.000251815	Up	acyl-CoA synthetase medium-chain family member 5
ENSRNOG00000002930(Ppl)	158.035	1.90761	2.22207e-06	0.00027038	Up	periplakin
ENSRNOG00000003653(Fh)	3968.18	0.894319	2.23978e-06	0.00027038	No	fumarate hydratase
ENSRNOG00000008432(Slc22a5)	528.331	1.97044	2.43936e-06	0.000291888	Up	solute carrier family 22 member 5
ENSRNOG00000005175(Sgpp1)	1165.48	0.836284	2.71883e-06	0.000322501	No	sphingosine-1-phosphate phosphatase 1
ENSRNOG00000054855(AABR07014855.1)	45.5895	-1.79052	2.80374e-06	0.000329706	Down	NA
ENSRNOG00000019383(Tef)	792.566	1.0804	2.89792e-06	0.000335104	Up	TEF, PAR bZIP transcription factor
ENSRNOG00000012782(Cemip2)	709.054	-0.990675	2.90909e-06	0.000335104	No	NA
ENSRNOG00000028616(Pck1)	55082.7	1.52809	2.92334e-06	0.000335104	Up	phosphoenolpyruvate carboxykinase 1
ENSRNOG00000013791(Enpp3)	2165.7	0.676456	3.28123e-06	0.000372993	No	ectonucleotide pyrophosphatase/phosphodiesterase 3
ENSRNOG00000016456(Il33)	2452.58	1.44889	3.46849e-06	0.000391022	Up	interleukin 33
ENSRNOG00000046643(Cyp3a9)	2256.89	1.57433	3.59663e-06	0.000402145	Up	cytochrome P450, family 3, subfamily a, polypeptide 9
ENSRNOG00000017637(Fbp2)	24.7535	2.99476	3.67628e-06	0.000407709	Up	fructose-bisphosphatase 2
ENSRNOG00000008046(Tmem30b)	131.243	2.08502	3.88455e-06	0.000427331	Up	transmembrane protein 30B
ENSRNOG00000013408(Npas2)	171.556	-2.43612	4.10168e-06	0.000447608	Down	neuronal PAS domain protein 2
ENSRNOG00000007700(Inhbc)	869.149	-1.46121	4.15662e-06	0.000450003	Down	inhibin beta C subunit
ENSRNOG00000022505(Slc17a4)	1366.75	0.855493	4.32263e-06	0.000464291	No	solute carrier family 17, member 4
ENSRNOG00000061527(Gck)	347.797	-6.85826	4.82771e-06	0.000514491	Down	glucokinase
ENSRNOG00000060525(AABR07007717.3)	38.5084	2.79101	5.23974e-06	0.000554072	Up	NA
ENSRNOG00000053756(Rps15al4)	41.5879	4.63165	5.46951e-06	0.00057392	Up	ribosomal protein S15A-like 4
ENSRNOG00000020308(Ech1)	2039.65	1.5049	5.64995e-06	0.000588328	Up	enoyl-CoA hydratase 1
ENSRNOG00000018835(Notch2)	501.223	-1.23239	5.7974e-06	0.000599108	Down	notch 2
ENSRNOG00000060393(AABR07068044.2)	15.7605	-5.59789	5.88773e-06	0.000603869	Down	NA
ENSRNOG00000051081(AABR07048439.1)	15.7923	-3.97089	6.07921e-06	0.000613146	Down	NA
ENSRNOG00000016552(Hmgcs1)	19672.8	1.48009	6.08246e-06	0.000613146	Up	3-hydroxy-3-methylglutaryl-CoA synthase 1
ENSRNOG00000000521(Cdkn1a)	209.562	-2.47931	6.12427e-06	0.000613146	Down	cyclin-dependent kinase inhibitor 1A
ENSRNOG00000009481(Ddhd1)	230.543	-2.53118	6.15797e-06	0.000613146	Down	DDHD domain containing 1
ENSRNOG00000018225(Tp53inp2)	2605.02	-1.17149	6.30546e-06	0.000617198	Down	tumor protein p53 inducible nuclear protein 2
ENSRNOG00000016753(Slc14a1)	25.1412	-3.50463	6.36372e-06	0.000617198	Down	solute carrier family 14 member 1
ENSRNOG00000019996(Slc16a1)	959.624	-1.13669	6.37536e-06	0.000617198	Down	solute carrier family 16 member 1
ENSRNOG00000010819(Hspa4l)	35.2633	-3.25083	6.37966e-06	0.000617198	Down	heat shock protein family A (Hsp70) member 4 like
ENSRNOG00000049385(Adamtsl4)	552.31	1.65746	6.57841e-06	0.000631944	Up	ADAMTS-like 4
ENSRNOG00000045649(Arrdc3)	785.308	-1.41865	6.66157e-06	0.000635458	Down	arrestin domain containing 3
ENSRNOG00000013953(Ntrk1)	27.573	3.07943	6.95256e-06	0.00065861	Up	neurotrophic receptor tyrosine kinase 1
ENSRNOG00000032246(Acsm3)	3471.79	1.40028	7.09562e-06	0.000667526	Up	acyl-CoA synthetase medium-chain family member 3
ENSRNOG00000047697(Ggt1)	31.6077	2.27395	7.3692e-06	0.000688515	Up	gamma-glutamyltransferase 1
ENSRNOG00000001189(Sik1)	500.62	1.41669	7.90268e-06	0.000733337	Up	salt-inducible kinase 1
ENSRNOG00000017272(Mrps27)	410.485	0.790498	8.34689e-06	0.000765245	No	mitochondrial ribosomal protein S27
ENSRNOG00000003209(Pcp4l1)	110.937	2.61724	8.35873e-06	0.000765245	Up	Purkinje cell protein 4-like 1
ENSRNOG00000000585(Amd1)	1585.29	0.896443	9.22175e-06	0.000833105	No	adenosylmethionine decarboxylase 1
ENSRNOG00000029449(Ror1)	124.563	-1.2532	9.25766e-06	0.000833105	Down	receptor tyrosine kinase-like orphan receptor 1
ENSRNOG00000004171(Dnah9)	66.3955	-2.75305	9.28319e-06	0.000833105	Down	dynein, axonemal, heavy chain 9
ENSRNOG00000039494(Aass)	6766.86	1.68227	9.59333e-06	0.000855312	Up	aminoadipate-semialdehyde synthase
ENSRNOG00000015385(Pink1)	1943.19	0.956086	1.03362e-05	0.000915556	No	PTEN induced putative kinase 1
ENSRNOG00000046168(Ppm1l)	436.49	1.60982	1.06378e-05	0.000936195	Up	protein phosphatase, Mg2+/Mn2+ dependent, 1L
ENSRNOG00000019028(Znrf1)	177.335	-1.44622	1.10362e-05	0.000965033	Down	zinc and ring finger 1
ENSRNOG00000017558(Tubb2a)	240.335	-1.87192	1.12166e-05	0.000974556	Down	tubulin, beta 2A class IIa
ENSRNOG00000000036(Klhdc8a)	38.7807	-2.2287	1.13257e-05	0.000977063	Down	kelch domain containing 8A
ENSRNOG00000016348(Tat)	20380.3	1.29721	1.13887e-05	0.000977063	Up	tyrosine aminotransferase
ENSRNOG00000016044(Mab21l3)	348.999	-1.02948	1.17582e-05	0.00100246	Down	mab-21 like 3
ENSRNOG00000009550(Sqle)	1725.84	1.56155	1.21168e-05	0.00102661	Up	squalene epoxidase
ENSRNOG00000043304(Apcdd1)	62.2229	2.18611	1.23592e-05	0.00104069	Up	APC down-regulated 1
ENSRNOG00000047023(Aldh1l1)	6266.03	0.972496	1.25068e-05	0.00104405	No	aldehyde dehydrogenase 1 family, member L1
ENSRNOG00000017243(Bnip3)	1427.33	1.06742	1.25522e-05	0.00104405	Up	BCL2 interacting protein 3
ENSRNOG00000017917(Cdhr2)	17.9335	2.84704	1.29246e-05	0.00106852	Up	cadherin-related family member 2
ENSRNOG00000006019(G0s2)	972.376	-1.62948	1.36219e-05	0.00111938	Down	G0/G1switch 2
ENSRNOG00000007234(Cyp51)	9602.01	0.939523	1.40012e-05	0.00114366	No	cytochrome P450, family 51
ENSRNOG00000001770(Ehhadh)	6673.17	0.858141	1.47564e-05	0.00119816	No	enoyl-CoA hydratase and 3-hydroxyacyl CoA dehydrogenase
ENSRNOG00000007060(Plin2)	1665.73	-1.41017	1.49473e-05	0.00120649	Down	perilipin 2
ENSRNOG00000021314(Fdft1)	5014.66	0.816952	1.81336e-05	0.00145506	No	farnesyl diphosphate farnesyl transferase 1
ENSRNOG00000054946(AABR07054126.1)	173.444	-1.09859	1.89049e-05	0.00150808	Down	NA
ENSRNOG00000001469(Eln)	123.612	1.25947	1.97531e-05	0.00156658	Up	elastin
ENSRNOG00000011153(Il17ra)	689.445	-0.84469	2.28598e-05	0.00180249	No	interleukin 17 receptor A
ENSRNOG00000054453(AABR07072511.1)	391.942	-3.52422	2.35785e-05	0.00184847	Down	NA
ENSRNOG00000007218(Leap2)	894.39	-1.01287	2.44896e-05	0.00190705	Down	liver-expressed antimicrobial peptide 2
ENSRNOG00000007779(Kank4)	95.7563	-2.13442	2.46053e-05	0.00190705	Down	KN motif and ankyrin repeat domains 4
ENSRNOG00000012274(Ddi2)	4315.69	0.537204	2.57932e-05	0.00198782	No	DNA damage inducible 1 homolog 2
ENSRNOG00000012387(Glyatl2)	2401.41	0.696697	2.60891e-05	0.00199934	No	glycine-N-acyltransferase-like 2
ENSRNOG00000040350(Mir675)	13.1512	5.19546	2.661e-05	0.00202786	Up	microRNA 675
ENSRNOG00000058251(AABR07069728.1)	86.684	-1.58934	2.7109e-05	0.00205441	Down	NA
ENSRNOG00000009629(Car2)	160.41	1.19082	2.81756e-05	0.00212127	Up	carbonic anhydrase 2
ENSRNOG00000005464(Lgalsl)	368.445	-1.37376	2.83022e-05	0.00212127	Down	galectin-like
ENSRNOG00000029668(Wfdc21)	505.378	-1.31477	2.94481e-05	0.00219509	Down	WAP four-disulfide core domain 21
ENSRNOG00000004234(Mgat2)	925.244	-0.867748	2.97818e-05	0.0022079	No	mannosyl (alpha-1,6-)-glycoprotein beta-1,2-N-acetylglucosaminyltransferase
ENSRNOG00000007601(Inhbe)	1553.18	-1.54209	3.03409e-05	0.00223719	Down	inhibin beta E subunit
ENSRNOG00000016750(Cyp26a1)	53.4589	2.18154	3.2168e-05	0.00235916	Up	cytochrome P450, family 26, subfamily a, polypeptide 1
ENSRNOG00000020573(Efna1)	690.837	-1.23891	3.52222e-05	0.00256934	Down	ephrin A1
ENSRNOG00000056728(G6pd)	580.942	-2.02898	3.61042e-05	0.00261967	Down	glucose-6-phosphate dehydrogenase
ENSRNOG00000017286(Ephx2)	1932.74	1.16533	3.7374e-05	0.00269745	Up	epoxide hydrolase 2
ENSRNOG00000008807(Rp1)	13.6544	-6.29983	3.78983e-05	0.0027209	Down	RP1, axonemal microtubule associated
ENSRNOG00000051056(AABR07063279.1)	108.035	-1.51988	3.99297e-05	0.00285173	Down	NA
ENSRNOG00000001086(Vps37b)	91.9039	-1.23729	4.03508e-05	0.0028668	Down	VPS37B, ESCRT-I subunit
ENSRNOG00000007650(Cd63)	689.871	1.09665	4.09689e-05	0.00289563	Up	Cd63 molecule
ENSRNOG00000003235(Mgat4b)	1698.28	-1.12084	4.13781e-05	0.00290948	Down	mannosyl (alpha-1,3-)-glycoprotein beta-1,4-N-acetylglucosaminyltransferase, isozyme B
ENSRNOG00000030596(LOC100362684)	387.833	-6.84249	4.18658e-05	0.00292868	Down	ribosomal protein S20-like
ENSRNOG00000049829(AABR07060872.1)	538.756	1.14865	4.21955e-05	0.00293667	Up	NA
ENSRNOG00000032618(Mst1r)	39.2995	-1.99941	4.24652e-05	0.00294045	Down	macrophage stimulating 1 receptor
ENSRNOG00000025476(Tmem252)	80.5528	-1.75524	4.27408e-05	0.00294458	Down	transmembrane protein 252
ENSRNOG00000017244(Rnf186)	18.0741	5.60338	4.30412e-05	0.00294767	Up	ring finger protein 186
ENSRNOG00000022932(Serhl2)	199.815	1.8917	4.32179e-05	0.00294767	Up	serine hydrolase-like 2
ENSRNOG00000018413(Per3)	303.485	2.0225	4.37484e-05	0.00295841	Up	period circadian regulator 3
ENSRNOG00000028812(Trim80)	47.4967	-2.01109	4.3809e-05	0.00295841	Down	tripartite motif protein 80
ENSRNOG00000017382(Snx33)	420.852	1.18573	4.40547e-05	0.00296034	Up	sorting nexin 33
ENSRNOG00000048402(Igh-6)	169.918	0.899544	4.72122e-05	0.00315697	No	immunoglobulin heavy chain 6
ENSRNOG00000017328(Pter)	274.922	1.23403	4.81732e-05	0.00320552	Up	phosphotriesterase related
ENSRNOG00000001442(Por)	1893.92	0.860962	4.85699e-05	0.00321622	No	cytochrome p450 oxidoreductase
ENSRNOG00000013794(Rbp1)	2466.68	0.811902	5.03231e-05	0.00331622	No	retinol binding protein 1
ENSRNOG00000026087(Igfn1)	16.9094	-5.68495	5.08379e-05	0.00333404	Down	immunoglobulin-like and fibronectin type III domain containing 1
ENSRNOG00000057153(Pla1a)	185.254	1.88153	5.24318e-05	0.00341874	Up	phospholipase A1 member A
ENSRNOG00000030321(LOC502176)	53.1171	2.24636	5.26307e-05	0.00341874	Up	hypothetical protein LOC502176
ENSRNOG00000016244(Mical2)	232.673	-1.59604	5.64114e-05	0.00364584	Down	microtubule associated monooxygenase, calponin and LIM domain containing 2
ENSRNOG00000022296(Pnpla5)	112.821	-10.3362	5.66614e-05	0.00364584	Down	patatin-like phospholipase domain containing 5
ENSRNOG00000037188(LOC297568)	103403	-1.50354	6.0041e-05	0.00384516	Down	alpha-1-inhibitor III
ENSRNOG00000009617(Exoc7)	18.9136	2.41501	6.16493e-05	0.00392971	Up	exocyst complex component 7
ENSRNOG00000051232(Gbe1)	3722.05	-1.13773	6.35893e-05	0.00403452	Down	1,4-alpha-glucan branching enzyme 1
ENSRNOG00000020345(Slc25a42)	431.244	0.803805	6.4012e-05	0.00404254	No	solute carrier family 25, member 42
ENSRNOG00000021526(Slc25a34)	15.2532	3.38613	6.65729e-05	0.00418489	Up	solute carrier family 25, member 34
ENSRNOG00000021130(Abcc8)	96.4456	-1.48616	7.01714e-05	0.00439086	Down	ATP binding cassette subfamily C member 8
ENSRNOG00000038331(Akr1c1)	1514.53	1.23048	7.11759e-05	0.00443338	Up	aldo-keto reductase family 1, member C1
ENSRNOG00000001129(Fbxo21)	231.021	1.17259	7.18739e-05	0.00444974	Up	F-box protein 21
ENSRNOG00000012067(Fam111a)	256.899	6.26926	7.20909e-05	0.00444974	Up	family with sequence similarity 111, member A
ENSRNOG00000014075(Clybl)	164.962	0.891673	7.44701e-05	0.00457589	No	citrate lyase beta like
ENSRNOG00000012862(Spsb4)	164.954	3.86329	7.66683e-05	0.00468983	Up	splA/ryanodine receptor domain and SOCS box containing 4
ENSRNOG00000003738(Ush2a)	30.653	-2.5737	7.91591e-05	0.00482058	Down	usherin
ENSRNOG00000030719(Csmd1)	62.1003	-2.06694	8.12176e-05	0.00492396	Down	CUB and Sushi multiple domains 1
ENSRNOG00000028348(Lhx8)	110.026	-1.59169	8.39877e-05	0.00506936	Down	LIM homeobox 8
ENSRNOG00000010630(Prcp)	273.422	-0.847415	8.6296e-05	0.00518574	No	prolylcarboxypeptidase
ENSRNOG00000014613(Ddah1)	3561.26	0.918478	8.88866e-05	0.00531799	No	dimethylarginine dimethylaminohydrolase 1
ENSRNOG00000022289(Aip)	198.061	0.797076	8.98783e-05	0.00535384	No	aryl-hydrocarbon receptor-interacting protein
ENSRNOG00000009779(Krt8)	4625.9	1.00779	9.38062e-05	0.00556352	Up	keratin 8
ENSRNOG00000018257(Hpx)	99004.7	-0.644418	9.62894e-05	0.00568448	No	hemopexin
ENSRNOG00000017133(LOC306766)	797.888	0.941826	9.6679e-05	0.00568448	No	hypothetical LOC306766
ENSRNOG00000010238(Chmp4c)	235.634	1.96622	0.000102962	0.00602792	Up	charged multivesicular body protein 4C
ENSRNOG00000014232(P2ry1)	151.918	-1.0828	0.00010581	0.00616816	Down	purinergic receptor P2Y1
ENSRNOG00000011330(Ces2a)	713.704	1.60123	0.000106823	0.00620074	Up	carboxylesterase 2A
ENSRNOG00000038955(MGC105567)	60.7669	-1.31158	0.00011101	0.00641647	Down	similar to cDNA sequence BC023105
ENSRNOG00000005109(Rprm)	44.1078	-2.98933	0.00011491	0.00658914	Down	reprimo, TP53 dependent G2 arrest mediator homolog
ENSRNOG00000052545(LOC103690173)	9.58489	-4.87759	0.000115244	0.00658914	Down	zinc finger protein 280B-like
ENSRNOG00000048961(Bhlhe41)	15.717	3.34702	0.000115446	0.00658914	Up	basic helix-loop-helix family, member e41
ENSRNOG00000001259(Cux2)	135.559	5.53435	0.000116249	0.00659899	Up	cut-like homeobox 2
ENSRNOG00000008837(Ass1)	47145	1.00006	0.000116586	0.00659899	Up	argininosuccinate synthase 1
ENSRNOG00000016219(Vnn1)	637.037	1.7046	0.000117682	0.00661809	Up	vanin 1
ENSRNOG00000016595(Hhex)	1421.84	-1.67197	0.000118067	0.00661809	Down	hematopoietically expressed homeobox
ENSRNOG00000014448(Arntl)	260.345	-1.96605	0.000118709	0.00661809	Down	aryl hydrocarbon receptor nuclear translocator-like
ENSRNOG00000000588(Slc16a10)	320.006	1.14163	0.000119035	0.00661809	Up	solute carrier family 16 member 10
ENSRNOG00000005931(Cpq)	3470.79	-1.12543	0.00011935	0.00661809	Down	carboxypeptidase Q
ENSRNOG00000060509(LOC102556339)	5.4565	5.84018	0.000119888	0.00662103	Up	transcription initiation factor TFIID subunit 1-like
ENSRNOG00000020035(Cyp17a1)	91.9015	1.64882	0.000122528	0.00673953	Up	cytochrome P450, family 17, subfamily a, polypeptide 1
ENSRNOG00000010291(Slc46a1)	291.813	-1.15768	0.000127865	0.00700483	Down	solute carrier family 46 member 1
ENSRNOG00000008781(Erg28)	1214.9	1.18212	0.000129904	0.00708808	Up	ergosterol biosynthesis 28 homolog
ENSRNOG00000014590(Stk33)	17.744	4.24815	0.000130555	0.00709421	Up	serine/threonine kinase 33
ENSRNOG00000007410(Dab1)	90.7603	-1.87665	0.000131056	0.00709421	Down	DAB1, reelin adaptor protein
ENSRNOG00000016957(Igfbp2)	1498.84	4.62193	0.000132468	0.00714225	Up	insulin-like growth factor binding protein 2
ENSRNOG00000028156(Pld1)	321.608	-1.33733	0.000133353	0.00715135	Down	phospholipase D1
ENSRNOG00000005003(Ptprn2)	25.935	2.56392	0.000133685	0.00715135	Up	protein tyrosine phosphatase, receptor type N2
ENSRNOG00000002385(Prg4)	1770.86	-0.58219	0.000140728	0.00749872	No	proteoglycan 4
ENSRNOG00000048187(Epop)	16.3319	2.6585	0.000143512	0.0075966	Up	elongin BC and polycomb repressive complex 2 associated protein
ENSRNOG00000000386(Pbld1)	4362.73	0.749078	0.000143679	0.0075966	No	phenazine biosynthesis-like protein domain containing 1
ENSRNOG00000024848(Fga)	81495.4	-0.750683	0.000145139	0.0076442	No	fibrinogen alpha chain
ENSRNOG00000006331(Elovl5)	2119.72	-1.46017	0.000148191	0.00775224	Down	ELOVL fatty acid elongase 5
ENSRNOG00000001082(Abcb9)	13.4023	-3.24485	0.000148327	0.00775224	Down	ATP binding cassette subfamily B member 9
ENSRNOG00000016064(Tkt)	2419.15	-0.896733	0.000149455	0.00778133	No	transketolase
ENSRNOG00000003244(Ltc4s)	38.7776	-7.82774	0.000154456	0.00801118	Down	leukotriene C4 synthase
ENSRNOG00000001388(Sds)	6269.12	2.87552	0.000158574	0.0081936	Up	serine dehydratase
ENSRNOG00000029744(Ces2j)	81.674	1.56647	0.000159841	0.00822788	Up	carboxylesterase 2J
ENSRNOG00000029528(Cbs)	4261.5	0.693623	0.000161809	0.00827358	No	cystathionine beta synthase
ENSRNOG00000046171(AABR07035839.1)	1908.41	-1.00375	0.000161942	0.00827358	Down	NA
ENSRNOG00000018612(AC096030.1)	59.3614	-1.36112	0.000164112	0.00835318	Down	NA
ENSRNOG00000001517(Pdk1)	806.49	-0.922654	0.000166747	0.00845574	No	pyruvate dehydrogenase kinase 1
ENSRNOG00000008415(Nab2)	68.8716	1.5104	0.000177362	0.0089607	Up	Ngfi-A binding protein 2
ENSRNOG00000003031(Atp2b4)	51.1825	-1.29427	0.000178674	0.0089937	Down	ATPase plasma membrane Ca2+ transporting 4
ENSRNOG00000030904(Cpb1)	24.5821	2.50612	0.000180347	0.00904455	Up	carboxypeptidase B1
ENSRNOG00000017212(Spsb1)	76.9195	1.24329	0.000183351	0.00916152	Up	splA/ryanodine receptor domain and SOCS box containing 1
ENSRNOG00000010240(Tent5a)	148.543	-1.47224	0.000184278	0.00917421	Down	NA
ENSRNOG00000059016(Tspan12)	1802.87	-0.792885	0.000186223	0.00923735	No	tetraspanin 12
ENSRNOG00000029134(Adgrl1)	538.09	-0.753113	0.000189161	0.00933405	No	adhesion G protein-coupled receptor L1
ENSRNOG00000007895(Pdhb)	2952.67	-0.901997	0.000189785	0.00933405	No	pyruvate dehydrogenase E1 beta subunit
ENSRNOG00000001859(Sdf2l1)	354.023	-1.02045	0.000190226	0.00933405	Down	stromal cell-derived factor 2-like 1
ENSRNOG00000013954(Alpl)	190.4	1.13807	0.000192244	0.00939929	Up	alkaline phosphatase, liver/bone/kidney
ENSRNOG00000014490(Bdh2)	345.912	1.11856	0.000194494	0.00947534	Up	3-hydroxybutyrate dehydrogenase 2
ENSRNOG00000033835(Dnm1)	38.9485	1.99639	0.000198277	0.00962526	Up	dynamin 1
ENSRNOG00000046386(Olfr12)	30.2131	-1.86771	0.000211916	0.0101738	Down	NA
ENSRNOG00000011490(Angptl8)	708.095	-3.06302	0.000211944	0.0101738	Down	angiopoietin-like 8
ENSRNOG00000000565(Sgpl1)	1015.13	-0.750461	0.000212123	0.0101738	No	sphingosine-1-phosphate lyase 1
ENSRNOG00000008210(Ky)	7.26684	-6.38675	0.00021256	0.0101738	Down	kyphoscoliosis peptidase
ENSRNOG00000013766(Acaa2)	7552	0.869686	0.000214794	0.0102448	No	acetyl-CoA acyltransferase 2
ENSRNOG00000020714(Trpm4)	73.0415	1.69151	0.000216741	0.0103016	Up	transient receptor potential cation channel, subfamily M, member 4
ENSRNOG00000009170(Dmxl2)	659.301	-0.909493	0.000217866	0.0103192	No	Dmx-like 2
ENSRNOG00000056457(Gpd1)	7943.19	-0.92074	0.000219407	0.0103562	No	glycerol-3-phosphate dehydrogenase 1
ENSRNOG00000030371(Mt-co2)	191619	0.914413	0.000223364	0.010486	No	NA
ENSRNOG00000004063(Sh3pxd2b)	17.6426	2.09543	0.000224205	0.010486	Up	SH3 and PX domains 2B
ENSRNOG00000051854(Enpep)	994.498	-0.834849	0.000224465	0.010486	No	glutamyl aminopeptidase
ENSRNOG00000002906(Nr1i2)	2557.91	0.57969	0.000232643	0.010831	No	nuclear receptor subfamily 1, group I, member 2
ENSRNOG00000002191(LOC498368)	497.531	0.747836	0.000233684	0.0108425	No	similar to RIKEN cDNA 0610040J01
ENSRNOG00000016398(Clstn1)	150.16	-1.00522	0.000235746	0.0109011	Down	calsyntenin 1
ENSRNOG00000013304(Arg1)	33338.4	0.663456	0.000249597	0.0114759	No	arginase 1
ENSRNOG00000050000(AABR07034739.1)	58.9576	1.26809	0.000249994	0.0114759	Up	NA
ENSRNOG00000018824(Slc7a5)	54.5232	1.84962	0.000250701	0.0114759	Up	solute carrier family 7 member 5
ENSRNOG00000000177(Plpp2)	164.187	1.093	0.000258333	0.0117857	Up	phospholipid phosphatase 2
ENSRNOG00000000878(Slc44a4)	49.86	2.10178	0.000261229	0.0118781	Up	solute carrier family 44, member 4
ENSRNOG00000017619(Aldh1a1)	4809.56	1.31135	0.000262976	0.0119108	Up	aldehyde dehydrogenase 1 family, member A1
ENSRNOG00000000457(Tap1)	239.479	-0.863873	0.000263695	0.0119108	No	transporter 1, ATP binding cassette subfamily B member
ENSRNOG00000049302(Chd9)	451.013	-0.834463	0.000264779	0.0119203	No	chromodomain helicase DNA binding protein 9
ENSRNOG00000042978(Ncald)	254.747	1.78712	0.00026869	0.0120566	Up	neurocalcin delta
ENSRNOG00000011414(Psmc3)	2674.96	0.645374	0.000271098	0.0121247	No	proteasome 26S subunit, ATPase 3
ENSRNOG00000002828(Tob1)	1967.09	0.722556	0.000273428	0.012189	No	transducer of ErbB-2.1
ENSRNOG00000014087(Kifc3)	139.544	0.975838	0.00028005	0.0124435	No	kinesin family member C3
ENSRNOG00000002208(Shroom3)	170.874	-0.847246	0.000281269	0.0124571	No	shroom family member 3
ENSRNOG00000016150(Ifrd2)	159.995	0.922922	0.000300553	0.0132681	No	interferon-related developmental regulator 2
ENSRNOG00000057042(Pcca)	1188.97	0.643386	0.000302206	0.013298	No	propionyl-CoA carboxylase alpha subunit
ENSRNOG00000013874(LOC100360522)	1673.42	0.905527	0.000306803	0.0134569	No	ribosomal protein P1-like
ENSRNOG00000030788(Olr35)	152.473	1.557	0.00031707	0.0138627	Up	olfactory receptor 35
ENSRNOG00000013736(C9)	30194.5	-0.669755	0.000332074	0.0144613	No	complement C9
ENSRNOG00000019481(Cyp8b1)	8216.12	1.18288	0.000332882	0.0144613	Up	cytochrome P450 family 8 subfamily B member 1
ENSRNOG00000008236(Decr1)	3786.42	0.768538	0.000337581	0.0146189	No	2,4-dienoyl-CoA reductase 1
ENSRNOG00000016166(Pdlim1)	339.84	-0.766404	0.000341183	0.0147281	No	PDZ and LIM domain 1
ENSRNOG00000012443(Cpt2)	1280.71	0.930641	0.000344552	0.0148266	No	carnitine palmitoyltransferase 2
ENSRNOG00000003253(Qdpr)	7564.3	0.59708	0.000347871	0.0148979	No	quinoid dihydropteridine reductase
ENSRNOG00000010224(Rab30)	284.859	1.402	0.000348393	0.0148979	Up	RAB30, member RAS oncogene family
ENSRNOG00000007591(Slc45a3)	130.646	-1.63359	0.000350346	0.0149088	Down	solute carrier family 45, member 3
ENSRNOG00000016551(Bcl2l11)	171.974	1.11241	0.000350833	0.0149088	Up	BCL2 like 11
ENSRNOG00000050997(Ifrd1)	958.091	0.817121	0.000358455	0.0151854	No	interferon-related developmental regulator 1
ENSRNOG00000029735(Pid1)	3044.53	-0.624246	0.000361655	0.0152735	No	phosphotyrosine interaction domain containing 1
ENSRNOG00000007118(Eva1a)	471.349	0.658388	0.000366056	0.0153744	No	eva-1 homolog A, regulator of programmed cell death
ENSRNOG00000016112(Cd274)	81.1709	-1.6091	0.000366298	0.0153744	Down	CD274 molecule
ENSRNOG00000004473(Ppargc1a)	69.8892	1.60185	0.000368807	0.0154322	Up	PPARG coactivator 1 alpha
ENSRNOG00000023841(LOC108348081)	113.242	1.97527	0.000372026	0.0155193	Up	CD99 antigen-like protein 2
ENSRNOG00000030547(Dpp6)	25.105	-3.47523	0.000377977	0.0157195	Down	dipeptidyl peptidase like 6
ENSRNOG00000019822(Gadd45b)	118.953	2.06629	0.000380394	0.0157659	Up	growth arrest and DNA-damage-inducible, beta
ENSRNOG00000002866(Rassf6)	532.368	-1.08759	0.000381405	0.0157659	Down	Ras association domain family member 6
ENSRNOG00000028765(AABR07072748.1)	34.9381	-2.51044	0.000395366	0.0162936	Down	NA
ENSRNOG00000021924(Cyp2c22)	12242.9	-1.03609	0.000403839	0.0165927	Down	cytochrome P450, family 2, subfamily c, polypeptide 22
ENSRNOG00000057116(LOC100911356)	602.711	1.00581	0.000416882	0.0170771	Up	peroxisomal biogenesis factor 19-like
ENSRNOG00000010800(Hadhb)	3670.51	0.762619	0.000419988	0.0171181	No	hydroxyacyl-CoA dehydrogenase trifunctional multienzyme complex subunit beta
ENSRNOG00000047100(LOC367975)	33.4782	-1.53151	0.000420391	0.0171181	Down	similar to B-cell translocation gene 1
ENSRNOG00000057514(AABR07015080.1)	197.026	-1.07512	0.000437256	0.0177518	Down	NA
ENSRNOG00000006653(Slc38a4)	22239.4	0.692184	0.000443431	0.0179026	No	solute carrier family 38, member 4
ENSRNOG00000001376(Mettl7a)	1337.07	0.822196	0.0004448	0.0179026	No	methyltransferase like 7A
ENSRNOG00000048874(Gckr)	3148.37	-0.837384	0.000444908	0.0179026	No	glucokinase regulator
ENSRNOG00000004040(Abca8)	328.416	0.99492	0.000446268	0.0179045	No	ATP binding cassette subfamily A member 8
ENSRNOG00000007431(Shroom1)	301.129	-0.959837	0.00044787	0.0179087	No	shroom family member 1
ENSRNOG00000016468(Tpmt)	943.348	0.794486	0.000448997	0.0179087	No	thiopurine S-methyltransferase
ENSRNOG00000050630(AABR07070043.1)	2248.37	1.06547	0.000455564	0.0181176	Up	NA
ENSRNOG00000059244(LOC100909849)	78.2116	5.2469	0.000464948	0.0184371	Up	frizzled-8-like
ENSRNOG00000048116(AABR07002870.1)	5.79491	-5.04322	0.000466628	0.01845	Down	NA
ENSRNOG00000013975(Acat2l1)	128.953	1.28914	0.00047705	0.0188076	Up	acetyl-CoA acetyltransferase 2-like 1
ENSRNOG00000033389(Susd2)	139.203	1.93654	0.000482341	0.018952	Up	sushi domain containing 2
ENSRNOG00000034190(AABR07065625.1)	317.806	1.03202	0.00048349	0.018952	Up	NA
ENSRNOG00000019711(Isoc1)	43.4502	-1.35871	0.000497062	0.0194281	Down	isochorismatase domain containing 1
ENSRNOG00000018567(Slc20a1)	680.467	0.860363	0.000502078	0.0195682	No	solute carrier family 20 member 1
ENSRNOG00000043426(Kyat3)	3058.81	0.482473	0.000508495	0.0197618	No	kynurenine aminotransferase 3
ENSRNOG00000009373(RGD1562690)	3361.28	-0.706477	0.00051413	0.019924	No	similar to L-lactate dehydrogenase A chain (LDH-A) (LDH muscle subunit) (LDH-M)
ENSRNOG00000014363(Arhgef3)	185.339	1.14189	0.000523126	0.0202152	Up	Rho guanine nucleotide exchange factor 3
ENSRNOG00000010188(Satb2)	46.461	-1.24756	0.00052642	0.020285	Down	SATB homeobox 2
ENSRNOG00000013683(S1pr1)	1137.83	-0.911698	0.000534936	0.0205551	No	sphingosine-1-phosphate receptor 1
ENSRNOG00000052810(Cyp2c11)	33287.8	-1.637	0.0005379	0.0206109	Down	cytochrome P450, subfamily 2, polypeptide 11
ENSRNOG00000003666(Jchain)	106.695	1.55542	0.000543275	0.0207586	Up	joining chain of multimeric IgA and IgM
ENSRNOG00000011497(Aldh1b1)	158.312	-1.55051	0.000547475	0.0207702	Down	aldehyde dehydrogenase 1 family, member B1
ENSRNOG00000011077(Tjp1)	1053.8	-0.556536	0.000548586	0.0207702	No	tight junction protein 1
ENSRNOG00000018145(Crat)	409.689	0.970303	0.000548705	0.0207702	No	carnitine O-acetyltransferase
ENSRNOG00000059947(Sdc1)	2177.28	0.807257	0.000549669	0.0207702	No	syndecan 1
ENSRNOG00000060348(Zdhhc23)	274.37	-1.21731	0.000553359	0.0208519	Down	zinc finger, DHHC-type containing 23
ENSRNOG00000014288(Fn1)	22647.6	-0.582036	0.000561231	0.0210902	No	fibronectin 1
ENSRNOG00000000658(Acacb)	2074.52	-1.00756	0.000569297	0.0213346	Down	acetyl-CoA carboxylase beta
ENSRNOG00000016122(Hmgcr)	2152.82	1.03174	0.000575536	0.0215093	Up	3-hydroxy-3-methylglutaryl-CoA reductase
ENSRNOG00000021209(Polr3gl)	548.602	0.695757	0.000586429	0.0218565	No	RNA polymerase III subunit G like
ENSRNOG00000000503(Ppard)	106.379	-1.54911	0.000592275	0.0220142	Down	peroxisome proliferator-activated receptor delta
ENSRNOG00000019189(Acat2)	440.206	1.19452	0.000600303	0.0221979	Up	acetyl-CoA acetyltransferase 2
ENSRNOG00000036673(Sectm1b)	176.732	-1.10898	0.000600472	0.0221979	Down	secreted and transmembrane 1B
ENSRNOG00000056941(AABR07066529.3)	8.03887	4.48963	0.000610991	0.0225139	Up	NA
ENSRNOG00000013009(Ldha)	9865.71	-0.859778	0.000612319	0.0225139	No	lactate dehydrogenase A
ENSRNOG00000009329(Nr1d1)	931.601	0.985449	0.000619353	0.0227113	No	nuclear receptor subfamily 1, group D, member 1
ENSRNOG00000013982(Hsd17b2)	6797.38	1.53864	0.00062106	0.0227128	Up	hydroxysteroid (17-beta) dehydrogenase 2
ENSRNOG00000050445(Gde1)	810.872	0.696975	0.000635211	0.0231682	No	glycerophosphodiester phosphodiesterase 1
ENSRNOG00000047005(Kcnk5)	441.906	0.915781	0.000640423	0.023296	No	potassium two pore domain channel subfamily K member 5
ENSRNOG00000049560(Glul)	6157.27	0.886352	0.000662247	0.0240258	No	glutamate-ammonia ligase
ENSRNOG00000058726(AABR07054837.1)	105.282	1.91372	0.000670741	0.0242694	Up	NA
ENSRNOG00000036942(Tnfrsf9)	33.0285	1.50457	0.000683529	0.0246435	Up	TNF receptor superfamily member 9
ENSRNOG00000015113(Mocos)	188.333	-1.12106	0.000684692	0.0246435	Down	molybdenum cofactor sulfurase
ENSRNOG00000049714(Asap3)	147.899	-1.12444	0.000694956	0.0249471	Down	ArfGAP with SH3 domain, ankyrin repeat and PH domain 3
ENSRNOG00000018735(Cd74)	996.895	-0.992351	0.000700133	0.025067	No	CD74 molecule
ENSRNOG00000057201(AABR07035782.1)	7.26084	-3.83405	0.00072554	0.0259086	Down	NA
ENSRNOG00000015078(Ifitm3)	2216.72	1.06401	0.000737108	0.026253	Up	interferon induced transmembrane protein 3
ENSRNOG00000011071(Nt5e)	1641.56	-0.654946	0.000744968	0.0264638	No	5' nucleotidase, ecto
ENSRNOG00000043077(Zfpm1)	611.408	0.747041	0.000748309	0.0265135	No	zinc finger protein, multitype 1
ENSRNOG00000018874(Phf19)	87.7649	-1.41158	0.000756984	0.0267513	Down	PHD finger protein 19
ENSRNOG00000016210(Micalcl)	18.7626	-1.8915	0.000766948	0.026879	Down	MICAL C-terminal like
ENSRNOG00000020501(Tjp3)	140.323	-1.24019	0.000767223	0.026879	Down	tight junction protein 3
ENSRNOG00000004903(Ebp)	2508.11	0.691646	0.000767607	0.026879	No	emopamil binding protein (sterol isomerase)
ENSRNOG00000006302(Gclc)	1714.53	-0.533153	0.000768477	0.026879	No	glutamate-cysteine ligase, catalytic subunit
ENSRNOG00000014314(Slc39a4)	409.67	-0.828938	0.000773368	0.0269808	No	solute carrier family 39 member 4
ENSRNOG00000018086(Slc22a8)	1159.63	-3.55441	0.00078716	0.027392	Down	solute carrier family 22 member 8
ENSRNOG00000057125(Ddr1)	43.3656	2.40163	0.000795029	0.0275109	Up	discoidin domain receptor tyrosine kinase 1
ENSRNOG00000032585(AABR07048992.1)	45.1488	2.79059	0.00079646	0.0275109	Up	NA
ENSRNOG00000048472(Comp)	10.8097	2.80941	0.000797083	0.0275109	Up	cartilage oligomeric matrix protein
ENSRNOG00000015061(Igfals)	1637.64	-0.661887	0.000798645	0.0275109	No	insulin-like growth factor binding protein, acid labile subunit
ENSRNOG00000049681(AABR07031491.2)	297.027	-0.670051	0.000809625	0.0278189	No	NA
ENSRNOG00000004980(Rangrf)	65.1432	1.13711	0.000813783	0.0278909	Up	RAN guanine nucleotide release factor
ENSRNOG00000030225(Clpx)	3470.05	-0.912774	0.000817453	0.0278909	No	caseinolytic mitochondrial matrix peptidase chaperone subunit
ENSRNOG00000016349(Gnmt)	1682.4	1.10647	0.000817856	0.0278909	Up	glycine N-methyltransferase
ENSRNOG00000046493(Pnpo)	1095.36	0.62251	0.000835424	0.028419	No	pyridoxamine 5'-phosphate oxidase
ENSRNOG00000049700(LOC100909857)	8.52381	4.49021	0.000837715	0.028426	Up	cytidine deaminase-like
ENSRNOG00000042261(Hdgf)	1059.15	0.489331	0.000846396	0.0286493	No	heparin binding growth factor
ENSRNOG00000001656(Kcnj15)	72.9422	1.41179	0.000852247	0.0287687	Up	potassium voltage-gated channel subfamily J member 15
ENSRNOG00000025074(Fgg)	66579.5	-0.596443	0.000854141	0.0287687	No	fibrinogen gamma chain
ENSRNOG00000003508(Ergic1)	586.431	-0.769159	0.000860817	0.0288658	No	endoplasmic reticulum-golgi intermediate compartment 1
ENSRNOG00000010580(Acot7)	330.849	0.74078	0.000861256	0.0288658	No	acyl-CoA thioesterase 7
ENSRNOG00000020044(Mob2)	239.319	0.644963	0.000869763	0.0290795	No	MOB kinase activator 2
ENSRNOG00000006052(Sulf2)	1044.5	0.762238	0.000880492	0.0293662	No	sulfatase 2
ENSRNOG00000034013(Acaca)	2003.36	-1.29253	0.000887559	0.0295297	Down	acetyl-CoA carboxylase alpha
ENSRNOG00000037167(Rtp3)	1391.74	-1.01131	0.00089302	0.0296391	Down	receptor (chemosensory) transporter protein 3
ENSRNOG00000009370(Tbkbp1)	68.1602	-1.14477	0.000907344	0.0300415	Down	TBK1 binding protein 1
ENSRNOG00000019098(Car5a)	1271.03	0.64362	0.00091442	0.0302024	No	NA
ENSRNOG00000010011(Osbpl3)	163.695	-1.10455	0.000930197	0.0305787	Down	oxysterol binding protein-like 3
ENSRNOG00000019046(Reg4)	24.2021	-2.58475	0.000930295	0.0305787	Down	regenerating family member 4
ENSRNOG00000057817(LOC100911769)	234.594	0.631354	0.000934224	0.0306202	No	band 4.1-like protein 1-like
ENSRNOG00000019412(Rhbg)	52.9922	1.72088	0.000936048	0.0306202	Up	Rh family B glycoprotein
ENSRNOG00000033529(Amy1a)	7311.25	-0.98243	0.000950565	0.0310003	No	amylase, alpha 1A
ENSRNOG00000058522(Fam214a)	965.751	-0.919638	0.000952212	0.0310003	No	family with sequence similarity 214, member A
ENSRNOG00000011559(Cnn3)	1968.97	0.62296	0.000963552	0.0312948	No	calponin 3
ENSRNOG00000013555(Ankrd55)	11.2632	2.99027	0.000972145	0.0314989	Up	ankyrin repeat domain 55
ENSRNOG00000009350(Sez6)	988.133	-0.745153	0.000975736	0.0315403	No	seizure related 6 homolog
ENSRNOG00000060990(AABR07000382.1)	6.81227	-5.29462	0.000979829	0.0315978	Down	NA
ENSRNOG00000002701(Hgd)	6171.58	0.479839	0.00100254	0.032254	No	homogentisate 1, 2-dioxygenase
ENSRNOG00000018131(Slc16a4)	796.323	-1.10757	0.00100867	0.0323747	Down	solute carrier family 16, member 4
ENSRNOG00000019376(Zfp329)	110.855	-0.904037	0.00102272	0.0327485	No	zinc finger protein 329
ENSRNOG00000019118(Slc13a3)	403.419	0.997355	0.00103104	0.0328772	No	solute carrier family 13 member 3
ENSRNOG00000006350(Tle6)	9.65401	2.83163	0.00103155	0.0328772	Up	transducin-like enhancer of split 6
ENSRNOG00000010260(Dixdc1)	420.161	-1.22777	0.00103909	0.0330402	Down	DIX domain containing 1
ENSRNOG00000046031(LOC103689996)	57.0952	-1.81142	0.00104416	0.0331241	Down	antigen peptide transporter 2
ENSRNOG00000032844(RT1-Da)	479.424	-0.929979	0.00105678	0.0334467	No	RT1 class II, locus Da
ENSRNOG00000004302(Pah)	23920.4	0.710994	0.0010609	0.0334994	No	phenylalanine hydroxylase
ENSRNOG00000046357(Adh4)	6626.86	0.859865	0.00108317	0.0341237	No	alcohol dehydrogenase 4 (class II), pi polypeptide
ENSRNOG00000031004(Cyp2j4)	1302.6	1.00112	0.00109109	0.0342216	Up	cytochrome P450, family 2, subfamily j, polypeptide 4
ENSRNOG00000003307(Gcdh)	7543.03	0.49725	0.0010913	0.0342216	No	glutaryl-CoA dehydrogenase
ENSRNOG00000016940(Ppp2r2d)	352.512	0.64733	0.00109387	0.0342237	No	protein phosphatase 2, regulatory subunit B, delta
ENSRNOG00000024127(Atp13a5)	63.0433	-1.72365	0.00110586	0.0345195	Down	ATPase 13A5
ENSRNOG00000006420(Rbm38)	78.0351	1.27605	0.00111016	0.0345748	Up	RNA binding motif protein 38
ENSRNOG00000000634(Cabcoco1)	18.6624	1.96154	0.0011283	0.0350597	Up	ciliary associated calcium binding coiled-coil 1
ENSRNOG00000002035(Paqr3)	138.118	-1.08117	0.00113647	0.0351872	Down	progestin and adipoQ receptor family member 3
ENSRNOG00000005602(Mthfd1)	3649.41	0.732466	0.00113757	0.0351872	No	methylenetetrahydrofolate dehydrogenase, cyclohydrolase and formyltetrahydrofolate synthetase 1
ENSRNOG00000011141(Serpina11)	1746.97	-0.609142	0.00114288	0.0352715	No	serpin family A member 11
ENSRNOG00000017914(Cavin3)	415.377	-1.50641	0.00114654	0.0353047	Down	caveolae associated protein 3
ENSRNOG00000007324(Plxna2)	1503.73	-0.814471	0.00115709	0.0355492	No	plexin A2
ENSRNOG00000018714(Arl5b)	518.744	0.591873	0.00116319	0.0356564	No	ADP-ribosylation factor like GTPase 5B
ENSRNOG00000004438(Cntn1)	5.31836	-4.93855	0.00117844	0.0360428	Down	contactin 1
ENSRNOG00000031721(Dnajc30)	171.66	0.740905	0.0011838	0.036087	No	DnaJ heat shock protein family (Hsp40) member C30
ENSRNOG00000014018(St8sia1)	41.5304	-2.24346	0.00118517	0.036087	Down	ST8 alpha-N-acetyl-neuraminide alpha-2,8-sialyltransferase 1
ENSRNOG00000007092(Fgb)	107911	-0.654457	0.0011897	0.0361442	No	fibrinogen beta chain
ENSRNOG00000051912(Acnat2)	4940.8	-1.46515	0.00121526	0.0368387	Down	acyl-coenzyme A amino acid N-acyltransferase 2
ENSRNOG00000051690(Clec9a)	24.3622	-1.50477	0.00121829	0.0368487	Down	C-type lectin domain containing 9A
ENSRNOG00000021750(Id1)	31.6313	1.48957	0.00122223	0.0368859	Up	inhibitor of DNA binding 1, HLH protein
ENSRNOG00000042620(Marveld1)	91.9623	1.40013	0.00123348	0.0371434	Up	MARVEL domain containing 1
ENSRNOG00000057941(AABR07036331.2)	33.7068	1.23437	0.0012545	0.037618	Up	NA
ENSRNOG00000019140(Banp)	77.0626	-0.923009	0.00125476	0.037618	No	Btg3 associated nuclear protein
ENSRNOG00000014918(Klrg1)	65.888	-1.32999	0.00126189	0.0377487	Down	killer cell lectin like receptor G1
ENSRNOG00000011094(Efcab6)	10.6714	-5.04366	0.00127597	0.0380865	Down	EF-hand calcium binding domain 6
ENSRNOG00000002345(Rasgef1b)	247.77	1.25285	0.00128928	0.0383997	Up	RasGEF domain family, member 1B
ENSRNOG00000043289(LOC100125368)	16.6004	-2.49757	0.00129243	0.0384022	Down	zinc finger protein LOC100125368
ENSRNOG00000030316(Otogl)	20.3626	2.4205	0.00129499	0.0384022	Up	otogelin-like
ENSRNOG00000007606(Rnf43)	110.387	1.24884	0.00129915	0.038442	Up	ring finger protein 43
ENSRNOG00000036833(Zfp385a)	244.392	-0.766769	0.00130731	0.0385995	No	zinc finger protein 385A
ENSRNOG00000020952(Cgn)	820.298	-0.83489	0.00131193	0.0386525	No	cingulin
ENSRNOG00000022657(Tmem97)	1849.31	0.547317	0.00131611	0.0386919	No	transmembrane protein 97
ENSRNOG00000056445(AABR07004530.1)	20.7102	-2.82861	0.00132103	0.0387162	Down	NA
ENSRNOG00000020451(Cd81)	5437.32	-0.608079	0.00132417	0.0387162	No	Cd81 molecule
ENSRNOG00000012999(Phb2)	1932.34	0.536958	0.00132545	0.0387162	No	prohibitin 2
ENSRNOG00000006280(Pcsk9)	1629.4	0.559547	0.00133074	0.0387875	No	proprotein convertase subtilisin/kexin type 9
ENSRNOG00000002781(Kdsr)	280.504	-0.667137	0.00133688	0.0388583	No	3-ketodihydrosphingosine reductase
ENSRNOG00000000304(Cd164)	15068.6	-0.86594	0.00134089	0.0388583	No	CD164 molecule
ENSRNOG00000004459(Sdr9c7)	1355.99	-0.645921	0.00134171	0.0388583	No	short chain dehydrogenase/reductase family 9C, member 7
ENSRNOG00000002478(Insig2)	2190.69	-0.76536	0.00135625	0.0391962	No	insulin induced gene 2
ENSRNOG00000001329(Gjc3)	35.3191	1.61098	0.00138976	0.0400796	Up	gap junction protein, gamma 3
ENSRNOG00000009117(Otub2)	156.432	-1.58805	0.00141145	0.0406193	Down	OTU deubiquitinase, ubiquitin aldehyde binding 2
ENSRNOG00000021892(Ccdc38)	88.9935	-1.24547	0.00141683	0.0406883	Down	coiled-coil domain containing 38
ENSRNOG00000014525(Hspd1)	7209.38	0.436784	0.00142958	0.0409682	No	heat shock protein family D member 1
ENSRNOG00000055300(Ncapd2)	127.579	1.045	0.0014524	0.041535	Up	non-SMC condensin I complex, subunit D2
ENSRNOG00000009488(Cyp7a1)	6106.79	1.28572	0.00146512	0.041811	Up	cytochrome P450 family 7 subfamily A member 1
ENSRNOG00000013376(Mvd)	214.609	0.973251	0.00150953	0.0429178	No	mevalonate diphosphate decarboxylase
ENSRNOG00000033065(Rad50)	268.326	-0.611536	0.00151019	0.0429178	No	RAD50 double strand break repair protein
ENSRNOG00000005639(Ar)	32.567	-1.80666	0.00152691	0.0432916	Down	androgen receptor
ENSRNOG00000047247(Ptprs)	1011.46	-0.618947	0.00152969	0.0432916	No	protein tyrosine phosphatase, receptor type, S
ENSRNOG00000021403(Rhob)	276.662	-1.57107	0.00153823	0.0434431	Down	ras homolog family member B
ENSRNOG00000030478(AY172581.9)	9054.4	0.99191	0.00154555	0.0435597	No	NA
ENSRNOG00000016875(Cbx7)	71.7554	1.06908	0.00156239	0.0439057	Up	chromobox 7
ENSRNOG00000036697(Mafg)	246.242	0.704017	0.00156689	0.0439057	No	MAF bZIP transcription factor G
ENSRNOG00000004330(Chrdl1)	20.2297	-2.68971	0.00156749	0.0439057	Down	chordin-like 1
ENSRNOG00000055809(Epb41l1)	17.8927	2.21609	0.00157075	0.043907	Up	erythrocyte membrane protein band 4.1-like 1
ENSRNOG00000024629(Hadha)	6832.3	0.542331	0.00158361	0.0441758	No	hydroxyacyl-CoA dehydrogenase trifunctional multienzyme complex subunit alpha
ENSRNOG00000002610(Carhsp1)	2411.74	-0.720216	0.00159173	0.0443119	No	calcium regulated heat stable protein 1
ENSRNOG00000048356(RGD1308750)	72.182	2.31031	0.00159844	0.0444081	Up	similar to DNA segment, Chr 19, Brigham & Womens Genetics 1357 expressed
ENSRNOG00000004517(Igf1)	6127.83	-0.576302	0.0016164	0.0447982	No	insulin-like growth factor 1
ENSRNOG00000053735(Hebp2)	26.1267	2.23316	0.00161905	0.0447982	Up	heme binding protein 2
ENSRNOG00000008629(Secisbp2l)	1651.94	-0.829827	0.00162751	0.0449411	No	SECIS binding protein 2-like
ENSRNOG00000020653(S1pr2)	124.701	-1.02525	0.00164097	0.0451501	Down	sphingosine-1-phosphate receptor 2
ENSRNOG00000047714(Tmem37)	262.604	-1.17939	0.0016417	0.0451501	Down	transmembrane protein 37
ENSRNOG00000011631(Fst)	9.46384	3.37944	0.00166829	0.045789	Up	follistatin
ENSRNOG00000002520(Litaf)	1111.55	-0.769244	0.00167502	0.0458815	No	lipopolysaccharide-induced TNF factor
ENSRNOG00000019484(Slc6a9)	368.101	-0.876295	0.00169747	0.0463146	No	solute carrier family 6 member 9
ENSRNOG00000019496(Stat5a)	103.244	-0.946428	0.00169762	0.0463146	No	signal transducer and activator of transcription 5A
ENSRNOG00000004672(Sec14l2)	3091.75	0.551667	0.00170271	0.0463607	No	SEC14-like lipid binding 2
ENSRNOG00000049878(Sytl2)	14.9843	-2.28797	0.00171058	0.0464821	Down	synaptotagmin-like 2
ENSRNOG00000042237(Tm6sf2)	244.97	-0.66617	0.00171919	0.0465721	No	transmembrane 6 superfamily member 2
ENSRNOG00000033262(Reep6)	4886.31	0.51275	0.00172072	0.0465721	No	receptor accessory protein 6
ENSRNOG00000055526(AC126292.2)	8.18363	-5.56907	0.00176342	0.0476332	Down	NA
ENSRNOG00000061213(Mrps36)	444.042	0.654865	0.00179117	0.0482872	No	mitochondrial ribosomal protein S36
ENSRNOG00000002592(Rps6ka6)	12.4273	-2.60914	0.00181269	0.0487685	Down	ribosomal protein S6 kinase A6
ENSRNOG00000006990(Grb7)	311.099	0.6088	0.00181617	0.0487685	No	growth factor receptor bound protein 7
ENSRNOG00000043288(Smim13)	26.7346	1.37516	0.00182843	0.0490012	Up	small integral membrane protein 13
ENSRNOG00000033654(LOC501038)	48.294	-1.72702	0.0018592	0.049728	Down	Ab2-060
ENSRNOG00000016217(Gtpbp4)	168.21	0.798515	0.00189152	0.0504302	No	GTP binding protein 4
ENSRNOG00000010922(Ppp2r1b)	164.13	0.827578	0.00189284	0.0504302	No	protein phosphatase 2 scaffold subunit A beta
ENSRNOG00000016123(Rnf144b)	871.792	-0.662946	0.00193189	0.0512823	No	ring finger protein 144B
ENSRNOG00000031950(Izumo4)	24.1632	1.50128	0.00193341	0.0512823	Up	IZUMO family member 4
ENSRNOG00000013808(Ces2g)	397.519	-0.917223	0.0019361	0.0512823	No	carboxylesterase 2G
ENSRNOG00000050492(LOC100911807)	3.33668	5.12716	0.00195307	NA	Up	ATR-interacting protein-like
ENSRNOG00000049097(Rpl7a)	11.4132	4.3637	0.00197909	0.0523193	Up	ribosomal protein L7a
ENSRNOG00000061768(Slc43a3)	1189.82	-0.555202	0.00198611	0.0524033	No	solute carrier family 43, member 3
ENSRNOG00000004036(Snx12)	117.766	0.869357	0.00199009	0.0524071	No	sorting nexin 12
ENSRNOG00000011026(Irf2bpl)	104.576	-0.949861	0.00200394	0.0526701	No	interferon regulatory factor 2 binding protein-like
ENSRNOG00000004391(AABR07057436.1)	6958.8	-0.72976	0.00200878	0.0526957	No	NA
ENSRNOG00000019785(Phtf1)	362.303	-0.95367	0.00203759	0.0533489	No	putative homeodomain transcription factor 1
ENSRNOG00000008755(Acox1)	12217.6	0.456254	0.00207193	0.0541442	No	acyl-CoA oxidase 1
ENSRNOG00000032708(RT1-Bb)	188.172	-1.06773	0.00208841	0.054388	Down	RT1 class II, locus Bb
ENSRNOG00000005905(Pde4b)	239.878	1.25267	0.0020932	0.054388	Up	phosphodiesterase 4B
ENSRNOG00000007457(Serping1)	11433.2	-0.564986	0.00209323	0.054388	No	serpin family G member 1
ENSRNOG00000038297(Plekhd1)	11.5513	-3.51381	0.00212062	0.054995	Down	pleckstrin homology and coiled-coil domain containing D1
ENSRNOG00000018461(Pdgfrb)	209.265	-0.639737	0.00213809	0.0553428	No	platelet derived growth factor receptor beta
ENSRNOG00000005284(Itpka)	22.436	1.65712	0.00215151	0.0555574	Up	inositol-trisphosphate 3-kinase A
ENSRNOG00000002763(Ulk2)	644.934	-0.585433	0.00215529	0.0555574	No	unc-51 like autophagy activating kinase 2
ENSRNOG00000010204(Tmem9)	123.551	1.10163	0.0021586	0.0555574	Up	transmembrane protein 9
ENSRNOG00000025088(Tmc3)	187.043	-1.18294	0.00216924	0.0557262	Down	transmembrane channel-like 3
ENSRNOG00000019648(AABR07068316.1)	138.013	-0.796177	0.00217554	0.0557331	No	NA
ENSRNOG00000032394(Tymp)	3545.39	-0.871151	0.00217768	0.0557331	No	thymidine phosphorylase
ENSRNOG00000004742(Chp1)	2520.4	0.563327	0.00220543	0.0563376	No	calcineurin-like EF-hand protein 1
ENSRNOG00000010797(Esm1)	9.10142	-2.61387	0.00225042	0.0573793	Down	endothelial cell-specific molecule 1
ENSRNOG00000006893(Ppm1k)	1397.42	1.5065	0.00226662	0.0575896	Up	protein phosphatase, Mg2+/Mn2+ dependent, 1K
ENSRNOG00000037853(Rarres1)	897.41	-0.686746	0.00226711	0.0575896	No	retinoic acid receptor responder 1
ENSRNOG00000011907(Krt23)	69.5057	3.73907	0.00228724	0.057993	Up	keratin 23
ENSRNOG00000004345(Daam1)	949.213	-0.482453	0.00229895	0.0581817	No	dishevelled associated activator of morphogenesis 1
ENSRNOG00000001216(Trpm2)	323.157	-1.06192	0.00230352	0.0581895	Down	transient receptor potential cation channel, subfamily M, member 2
ENSRNOG00000033694(Klf16)	140.104	1.20043	0.00232956	0.058664	Up	Kruppel-like factor 16
ENSRNOG00000001389(Irs3)	142.185	-1.67545	0.00233307	0.058664	Down	insulin receptor substrate 3
ENSRNOG00000055015(AABR07015559.1)	6.39758	3.54236	0.00233821	0.058664	Up	NA
ENSRNOG00000051578(Zfp54)	64.4685	-0.911348	0.00233951	0.058664	No	NA
ENSRNOG00000018778(Cadm1)	314.216	-0.787649	0.00236391	0.059167	No	cell adhesion molecule 1
ENSRNOG00000059322(N4bp2l1)	138.955	1.07754	0.00240495	0.0600351	Up	NEDD4 binding protein 2-like 1
ENSRNOG00000017777(Ahcy)	12453.5	0.713163	0.00240739	0.0600351	No	adenosylhomocysteinase
ENSRNOG00000009325(Fuca1)	1390.31	0.534936	0.00243479	0.0606075	No	alpha-L-fucosidase 1
ENSRNOG00000003384(Hs3st3b1)	794.346	0.683721	0.0024536	0.0609646	No	heparan sulfate-glucosamine 3-sulfotransferase 3B1
ENSRNOG00000047605(Ptprk)	1342.1	-0.58041	0.00246339	0.0610966	No	protein tyrosine phosphatase, receptor type, K
ENSRNOG00000054325(AABR07004397.2)	33.8397	-2.47061	0.00247552	0.061286	Down	NA
ENSRNOG00000031612(Gls2)	6607.69	0.991235	0.00248859	0.061498	No	glutaminase 2
ENSRNOG00000010556(Intu)	30.7417	-1.23764	0.00250974	0.0619085	Down	inturned planar cell polarity protein
ENSRNOG00000010602(Birc2)	792.39	-0.673101	0.00254774	0.0627324	No	baculoviral IAP repeat-containing 2
ENSRNOG00000014530(Nav2)	622.745	-0.62904	0.0025605	0.062933	No	neuron navigator 2
ENSRNOG00000020426(Erf)	380.913	0.659411	0.00259846	0.0637503	No	Ets2 repressor factor
ENSRNOG00000020468(Stard4)	847.63	0.602856	0.0026031	0.0637503	No	StAR-related lipid transfer domain containing 4
ENSRNOG00000005424(Odc1)	845.12	0.480629	0.00263799	0.0644888	No	ornithine decarboxylase 1
ENSRNOG00000057988(Pfkm)	66.079	1.05108	0.00265168	0.0647076	Up	phosphofructokinase, muscle
ENSRNOG00000005042(Ranbp17)	172.957	-0.879919	0.002664	0.0648922	No	RAN binding protein 17
ENSRNOG00000014055(Nat1)	559.326	-0.654083	0.0026881	0.0653471	No	N-acetyltransferase 1
ENSRNOG00000011891(Atp6v1b2)	743.314	0.489676	0.00269337	0.0653471	No	ATPase H+ transporting V1 subunit B2
ENSRNOG00000012874(Rgma)	35.2252	1.73952	0.00269705	0.0653471	Up	repulsive guidance molecule family member A
ENSRNOG00000015002(Abhd15)	168.169	0.917234	0.00270711	0.0654746	No	abhydrolase domain containing 15
ENSRNOG00000014964(Hp)	202649	-0.498035	0.00271833	0.0655325	No	haptoglobin
ENSRNOG00000052207(LOC100909878)	320.151	11.7122	0.00271911	0.0655325	Up	40S ribosomal protein S15a-like
ENSRNOG00000011905(Atp6v1e1)	599.235	0.494035	0.00272858	0.0656447	No	ATPase H+ transporting V1 subunit E1
ENSRNOG00000043377(Fdps)	7372.71	0.500542	0.00276365	0.0663715	No	farnesyl diphosphate synthase
ENSRNOG00000005061(Dlst)	2683.34	0.463779	0.00285569	0.0684612	No	dihydrolipoamide S-succinyltransferase
ENSRNOG00000014254(Cpt1a)	3883.02	0.541168	0.00286077	0.0684627	No	carnitine palmitoyltransferase 1A
ENSRNOG00000019342(Sult1a1)	12965.1	0.456244	0.00288309	0.0688761	No	sulfotransferase family 1A member 1
ENSRNOG00000020185(Wdr6)	321.095	0.825333	0.00288851	0.0688848	No	WD repeat domain 6
ENSRNOG00000032375(Capn13)	2.85721	-5.03743	0.00289189	NA	Down	calpain 13
ENSRNOG00000059593(Cetn2)	958.03	0.510226	0.0029204	0.0695238	No	centrin 2
ENSRNOG00000001868(LOC100911248)	83.0824	-1.67635	0.00293051	0.0696431	Down	crk-like protein-like
ENSRNOG00000029501(Hoga1)	5055.69	0.597658	0.00294755	0.0699262	No	4-hydroxy-2-oxoglutarate aldolase 1
ENSRNOG00000015736(Dhrs3)	1489.35	-0.628588	0.00298569	0.070708	No	dehydrogenase/reductase 3
ENSRNOG00000006170(Bach2)	20.036	-1.55848	0.00299928	0.0709068	Down	BTB domain and CNC homolog 2
ENSRNOG00000013293(Mccc1)	922.825	0.496952	0.00300835	0.0709583	No	methylcrotonoyl-CoA carboxylase 1
ENSRNOG00000011241(Tfdp2)	145.177	0.773165	0.00301187	0.0709583	No	transcription factor Dp-2
ENSRNOG00000020546(Lipe)	117.544	1.11496	0.00302453	0.0711338	Up	lipase E, hormone sensitive type
ENSRNOG00000003108(Acbd4)	523.876	0.633116	0.00308024	0.0723194	No	acyl-CoA binding domain containing 4
ENSRNOG00000046333(AABR07007032.1)	152.972	1.02969	0.00308557	0.0723201	Up	NA
ENSRNOG00000007529(Bmf)	198.443	-1.05409	0.00309604	0.0724409	Down	Bcl2 modifying factor
ENSRNOG00000057086(LOC102556148)	3.01435	4.98087	0.00314186	NA	Up	probable N-acetyltransferase CML2-like
ENSRNOG00000004003(Dusp10)	28.1154	1.31339	0.00316558	0.0739412	Up	dual specificity phosphatase 10
ENSRNOG00000014257(Ces4a)	95.7928	-1.05731	0.00317127	0.0739474	Down	carboxylesterase 4A
ENSRNOG00000020136(Tgm1)	66.9445	1.76852	0.00321489	0.0746683	Up	transglutaminase 1
ENSRNOG00000012053(S100a16)	188.713	0.762219	0.00321662	0.0746683	No	S100 calcium binding protein A16
ENSRNOG00000007804(C1galt1)	1364.91	-0.496929	0.0032186	0.0746683	No	core 1 synthase, glycoprotein-N-acetylgalactosamine 3-beta-galactosyltransferase, 1
ENSRNOG00000013659(Tex2)	1546.03	-0.489864	0.00324067	0.0750525	No	testis expressed 2
ENSRNOG00000047108(AC097845.1)	154.378	-0.923999	0.00327252	0.0756485	No	NA
ENSRNOG00000019316(Sh3bp4)	107.523	1.00862	0.00328163	0.0756485	Up	SH3-domain binding protein 4
ENSRNOG00000013267(Helz2)	891.482	-0.756195	0.00328304	0.0756485	No	helicase with zinc finger 2
ENSRNOG00000014604(Sigmar1)	1734.69	-0.75232	0.00332491	0.0764842	No	sigma non-opioid intracellular receptor 1
ENSRNOG00000019330(Procr)	33.2734	-1.38991	0.00338648	0.0776806	Down	protein C receptor
ENSRNOG00000012929(Wsb1)	1130.27	0.901797	0.00338831	0.0776806	No	WD repeat and SOCS box-containing 1
ENSRNOG00000006593(Grpel1)	1542.01	0.575453	0.00340971	0.0780401	No	GrpE-like 1, mitochondrial
ENSRNOG00000019977(Ptprf)	3090.73	-0.572329	0.00344908	0.0788089	No	protein tyrosine phosphatase, receptor type, F
ENSRNOG00000017613(Tent4a)	405.542	0.918064	0.00349776	0.0797875	No	NA
ENSRNOG00000003330(Acsf2)	976.896	1.32736	0.00351134	0.0799636	Up	acyl-CoA synthetase family member 2
ENSRNOG00000048343(Crtapl1)	4.35847	-5.65244	0.00354349	0.0803595	Down	NA
ENSRNOG00000001823(St6gal1)	7569.56	-0.568524	0.00354931	0.0803595	No	ST6 beta-galactoside alpha-2,6-sialyltransferase 1
ENSRNOG00000021027(Dbp)	905.641	2.34256	0.00354947	0.0803595	Up	D-box binding PAR bZIP transcription factor
ENSRNOG00000025923(Zmiz2)	17.7362	-2.94515	0.00355229	0.0803595	Down	zinc finger, MIZ-type containing 2
ENSRNOG00000000955(Lnx2)	258.381	-0.902921	0.00360142	0.081336	No	ligand of numb-protein X 2
ENSRNOG00000020014(Myh14)	95.8774	0.964081	0.00366013	0.0822952	No	myosin heavy chain 14
ENSRNOG00000007713(Tmcc3)	465.132	-0.718841	0.00366389	0.0822952	No	transmembrane and coiled-coil domain family 3
ENSRNOG00000017740(AABR07053707.1)	531.724	0.627393	0.00366688	0.0822952	No	NA
ENSRNOG00000019180(Acsl4)	5705.26	0.672415	0.00366802	0.0822952	No	acyl-CoA synthetase long-chain family member 4
ENSRNOG00000018662(Amacr)	6232.51	0.624698	0.00370433	0.0829733	No	alpha-methylacyl-CoA racemase
ENSRNOG00000024016(Cyp2c6v1)	50673.6	0.401743	0.00374245	0.0836897	No	cytochrome P450, family 2, subfamily C, polypeptide 6, variant 1
ENSRNOG00000019626(Slc27a5)	9852.85	0.645953	0.00375324	0.0837936	No	solute carrier family 27 member 5
ENSRNOG00000013925(Nox4)	468.818	-1.30488	0.00378087	0.0842726	Down	NADPH oxidase 4
ENSRNOG00000000096(Pdzk1)	813.611	0.518353	0.00380105	0.0845842	No	PDZ domain containing 1
ENSRNOG00000036659(Fn3k)	100.049	0.995523	0.0038555	0.0856561	No	fructosamine 3 kinase
ENSRNOG00000015149(Nrg4)	30.9978	1.64621	0.0039176	0.0868942	Up	neuregulin 4
ENSRNOG00000026821(Arhgap42)	525.239	-0.681735	0.0039284	0.0869923	No	Rho GTPase activating protein 42
ENSRNOG00000006824(Hdac11)	225.662	0.626231	0.00394131	0.0870543	No	histone deacetylase 11
ENSRNOG00000009596(LOC103689945)	7.19097	3.30213	0.00394396	0.0870543	Up	zinc finger SWIM domain-containing protein 8-like
ENSRNOG00000008012(Abcb1b)	2929.41	0.867714	0.00395223	0.0870958	No	ATP-binding cassette, subfamily B (MDR/TAP), member 1B
ENSRNOG00000017597(Fbp1)	15685.1	0.720933	0.00398006	0.0875678	No	fructose-bisphosphatase 1
ENSRNOG00000031244(LOC108349606)	56.9538	1.49514	0.00400444	0.0878938	Up	60S ribosomal protein L7a-like
ENSRNOG00000000937(Slc46a3)	291.404	0.821362	0.00400925	0.0878938	No	solute carrier family 46, member 3
ENSRNOG00000003977(Dusp1)	1919.4	-1.36597	0.00401421	0.0878938	Down	dual specificity phosphatase 1
ENSRNOG00000009754(Nampt)	2257.99	1.12054	0.00406265	0.088812	Up	nicotinamide phosphoribosyltransferase
ENSRNOG00000010897(Nek6)	365.776	-0.577537	0.00408694	0.0891998	No	NIMA-related kinase 6
ENSRNOG00000011250(Inmt)	737.461	1.19912	0.00410326	0.0894131	Up	indolethylamine N-methyltransferase
ENSRNOG00000014368(Eif4g3)	754.178	-0.551499	0.00413137	0.089882	No	eukaryotic translation initiation factor 4 gamma, 3
ENSRNOG00000012427(Veph1)	143.519	-0.742574	0.00415497	0.0902516	No	ventricular zone expressed PH domain-containing 1
ENSRNOG00000013241(Cyp2c24)	11.4672	2.52315	0.00416314	0.0902851	Up	cytochrome P450, family 2, subfamily c, polypeptide 24
ENSRNOG00000047613(AABR07048463.1)	6204.66	-3.12362	0.00417351	0.0903663	Down	NA
ENSRNOG00000003809(Sat1)	1159.04	-1.0047	0.00425108	0.0919002	Down	spermidine/spermine N1-acetyl transferase 1
ENSRNOG00000017120(Abhd2)	861.842	-1.2204	0.0043173	0.0931841	Down	abhydrolase domain containing 2
ENSRNOG00000025318(Scyl3)	364.663	0.68975	0.0043862	0.0945216	No	SCY1 like pseudokinase 3
ENSRNOG00000002163(Klf3)	429.122	0.570928	0.00441286	0.0949461	No	Kruppel like factor 3
ENSRNOG00000050695(Zfp7)	3.59585	5.23754	0.00442793	0.0951202	Up	zinc finger protein 7
ENSRNOG00000043323(Il36b)	61.7663	1.02424	0.00452058	0.0969579	Up	interleukin 36, beta
ENSRNOG00000017105(Dpyd)	5085.37	0.816675	0.00453118	0.0970328	No	dihydropyrimidine dehydrogenase
ENSRNOG00000017672(Akr1c14)	20999.3	0.554274	0.0046089	0.0984013	No	aldo-keto reductase family 1, member C14
ENSRNOG00000008401(Card10)	222.964	0.85772	0.00460952	0.0984013	No	caspase recruitment domain family, member 10
ENSRNOG00000017693(Slc2a5)	229.116	-0.953956	0.00463518	0.0987653	No	solute carrier family 2 member 5
ENSRNOG00000013003(Srms)	16.7663	-1.92459	0.00465355	0.0987653	Down	src-related kinase lacking C-terminal regulatory tyrosine and N-terminal myristylation sites
ENSRNOG00000008829(Sorbs3)	522.011	0.813847	0.00465474	0.0987653	No	sorbin and SH3 domain containing 3
ENSRNOG00000018415(Acot13)	479.042	0.56102	0.00465553	0.0987653	No	acyl-CoA thioesterase 13
ENSRNOG00000018781(Map1s)	21.2749	-1.34103	0.00468032	0.099137	Down	microtubule-associated protein 1S
ENSRNOG00000040151(Sdr16c6)	46.1294	-4.32204	0.00469147	0.0992191	Down	short chain dehydrogenase/reductase family 16C, member 6
ENSRNOG00000021800(Zfp541)	8.93126	-3.05969	0.00470374	0.0993246	Down	zinc finger protein 541
ENSRNOG00000025676(Fam198a)	13.9264	2.01098	0.00471452	0.0993985	Up	family with sequence similarity 198, member A
ENSRNOG00000011421(Smap2)	916.623	-0.502128	0.00477468	0.100512	No	small ArfGAP2
ENSRNOG00000045743(Etnppl)	3735.63	0.829061	0.00478678	0.100611	No	ethanolamine-phosphate phospho-lyase
ENSRNOG00000029861(Gsta2)	2540.29	-0.876771	0.00482309	0.101218	No	glutathione S-transferase alpha 2
ENSRNOG00000022636(Alpk1)	132.89	-0.769891	0.00483219	0.101253	No	alpha-kinase 1
ENSRNOG00000019425(Gabarapl2)	1234.62	0.869591	0.00486175	0.101716	No	GABA(A) receptor-associated protein like 2
ENSRNOG00000057264(Tex49)	11.9571	2.24141	0.00489909	0.102268	Up	testis expressed 49
ENSRNOG00000022699(AABR07030039.1)	93.6464	0.880367	0.0049031	0.102268	No	NA
ENSRNOG00000014382(C2cd5)	162.288	-0.592313	0.00491607	0.102382	No	C2 calcium-dependent domain containing 5
ENSRNOG00000014218(Tmem25)	57.3069	1.08299	0.00493398	0.102598	Up	transmembrane protein 25
ENSRNOG00000007515(Kif3a)	49.8166	-0.92509	0.0049823	0.103445	No	kinesin family member 3a
ENSRNOG00000000697(Coro1c)	560.721	-0.578413	0.0049936	0.103522	No	coronin 1C
ENSRNOG00000007900(Tspan33)	93.1036	-0.908782	0.00508068	0.105168	No	tetraspanin 33
ENSRNOG00000006709(Pzp)	120976	-0.592925	0.00512441	0.105912	No	pregnancy-zone protein
ENSRNOG00000037607(LOC100911575)	18.2169	2.39214	0.00513923	0.106058	Up	60S acidic ribosomal protein P2-like
ENSRNOG00000010392(Nrg1)	61.4188	0.955553	0.00517065	0.106545	No	neuregulin 1
ENSRNOG00000015591(Cndp2)	1120.61	-0.531153	0.00518701	0.106721	No	carnosine dipeptidase 2
ENSRNOG00000034038(AABR07005844.1)	199.677	1.38294	0.00523715	0.107492	Up	NA
ENSRNOG00000008274(Xpc)	874.633	-0.843205	0.00524026	0.107492	No	XPC complex subunit, DNA damage recognition and repair factor
ENSRNOG00000002258(Tmem150c)	309.478	-1.05546	0.00527872	0.108119	Down	transmembrane protein 150C
ENSRNOG00000024061(Rarb)	353.255	-0.734424	0.00530526	0.108499	No	retinoic acid receptor, beta
ENSRNOG00000030245(Tango2)	113.824	0.72214	0.00534091	0.109065	No	transport and golgi organization 2 homolog
ENSRNOG00000019428(Higd1a)	672.737	0.714627	0.00535102	0.109108	No	HIG1 hypoxia inducible domain family, member 1A
ENSRNOG00000004626(Slc34a2)	339.814	-1.184	0.00540004	0.109863	Down	solute carrier family 34 member 2
ENSRNOG00000024733(Mnd1)	27.5815	-1.22978	0.00540419	0.109863	Down	meiotic nuclear divisions 1
ENSRNOG00000014008(Mfsd2a)	1555.03	1.00613	0.00541222	0.109863	Up	major facilitator superfamily domain containing 2A
ENSRNOG00000011363(Napepld)	31.1566	-1.52433	0.00546842	0.110822	Down	N-acyl phosphatidylethanolamine phospholipase D
ENSRNOG00000014806(Pnkd)	1772.34	-0.675884	0.0054757	0.110822	No	paroxysmal nonkinesigenic dyskinesia
ENSRNOG00000015191(Phc1)	66.5855	0.810728	0.00551963	0.111546	No	polyhomeotic homolog 1
ENSRNOG00000017188(Cyp27a1)	4337.43	0.551718	0.00553704	0.111732	No	cytochrome P450, family 27, subfamily a, polypeptide 1
ENSRNOG00000008989(Cryl1)	290.027	0.792097	0.00556847	0.112059	No	crystallin, lambda 1
ENSRNOG00000011700(Ptprm)	195.187	-0.572994	0.005572	0.112059	No	protein tyrosine phosphatase, receptor type, M
ENSRNOG00000001030(Tsc22d1)	3158.99	-1.08549	0.0055779	0.112059	Down	TSC22 domain family, member 1
ENSRNOG00000006926(Atp6v0d2)	45.5811	1.12126	0.00559966	0.112167	Up	ATPase H+ transporting V0 subunit D2
ENSRNOG00000050706(Col25a1)	20.8076	-1.41844	0.00559971	0.112167	Down	collagen type XXV alpha 1 chain
ENSRNOG00000007069(Adhfe1)	3907.3	0.376003	0.00563286	0.112666	No	alcohol dehydrogenase, iron containing, 1
ENSRNOG00000008190(Pnpla7)	1644.66	0.570995	0.00572787	0.114305	No	patatin-like phospholipase domain containing 7
ENSRNOG00000015654(Ghr)	8657.97	-0.631802	0.0057316	0.114305	No	growth hormone receptor
ENSRNOG00000054013(Clec4g)	167.544	0.646528	0.00574446	0.114394	No	C-type lectin domain family 4, member G
ENSRNOG00000000728(Clic2)	411.754	-1.02984	0.00575813	0.1145	Down	chloride intracellular channel 2
ENSRNOG00000032293(Polg)	1051.82	-0.512627	0.00584842	0.116126	No	DNA polymerase gamma, catalytic subunit
ENSRNOG00000018960(AABR07001382.1)	838.335	-0.516518	0.00585935	0.116174	No	NA
ENSRNOG00000017381(Itih4)	72985.9	-0.436054	0.00589755	0.116761	No	inter-alpha-trypsin inhibitor heavy chain family, member 4
ENSRNOG00000000747(Olr1694)	6.04575	-3.10254	0.00594607	0.117463	Down	olfactory receptor 1694
ENSRNOG00000054553(AABR07071210.2)	3.14256	5.04249	0.00595324	NA	Up	NA
ENSRNOG00000061754(LOC102555924)	32.8251	1.40356	0.0059609	0.117463	Up	uncharacterized LOC102555924
ENSRNOG00000016807(Oat)	5041.87	0.589977	0.00597343	0.117463	No	ornithine aminotransferase
ENSRNOG00000010031(Vtn)	45304	-0.584405	0.00597344	0.117463	No	vitronectin
ENSRNOG00000054724(Pycr3)	293.613	0.517426	0.00597606	0.117463	No	pyrroline-5-carboxylate reductase 3
ENSRNOG00000003682(Hook2)	139.613	0.739086	0.00600072	0.117778	No	hook microtubule-tethering protein 2
ENSRNOG00000033245(Mug2)	6968.46	-0.688651	0.00602637	0.118112	No	murinoglobulin 2
ENSRNOG00000006444(Fkbp4)	2610.55	-0.580733	0.00607327	0.11886	No	FK506 binding protein 4
ENSRNOG00000059801(Lima1)	1258.88	-0.515031	0.00620837	0.12133	No	LIM domain and actin binding 1
ENSRNOG00000020774(LOC103690114)	12.3294	-3.8715	0.00622621	0.121505	Down	zinc finger protein 383-like
ENSRNOG00000013837(Tp53bp1)	203.578	-0.596674	0.00624057	0.121611	No	tumor protein p53 binding protein 1
ENSRNOG00000009875(Akr1b7)	27.2669	2.6858	0.00628247	0.122217	Up	aldo-keto reductase family 1, member B7
ENSRNOG00000059753(Gys2)	1950.92	0.627767	0.00629118	0.122217	No	glycogen synthase 2
ENSRNOG00000012876(Slc6a13)	2676.48	0.502518	0.00629854	0.122217	No	solute carrier family 6 member 13
ENSRNOG00000007370(Rnf144a)	36.2549	-1.09577	0.00633947	0.122836	Down	ring finger protein 144A
ENSRNOG00000008451(Fut8)	140.4	-0.637036	0.00642894	0.124393	No	fucosyltransferase 8
ENSRNOG00000009225(Copz2)	254.609	0.618955	0.00657123	0.126966	No	coatomer protein complex, subunit zeta 2
ENSRNOG00000013585(Nmnat3)	201.038	-0.610245	0.00665811	0.128463	No	nicotinamide nucleotide adenylyltransferase 3
ENSRNOG00000033386(Itih1)	14318	-0.548534	0.00672632	0.129581	No	inter-alpha trypsin inhibitor, heavy chain 1
ENSRNOG00000058478(Mapk8ip1)	221.673	0.589307	0.00674364	0.129581	No	mitogen-activated protein kinase 8 interacting protein 1
ENSRNOG00000017401(Tmco4)	74.8846	1.04056	0.00674454	0.129581	Up	transmembrane and coiled-coil domains 4
ENSRNOG00000003533(Clcn4)	1913.47	-0.506245	0.00678404	0.130156	No	chloride voltage-gated channel 4
ENSRNOG00000058123(AABR07035780.2)	5.06159	-3.2591	0.00681004	0.130472	Down	NA
ENSRNOG00000001926(Cldn1)	625.704	-0.849225	0.00682266	0.13053	No	claudin 1
ENSRNOG00000032871(Mlc1)	1662.75	-1.02829	0.00683468	0.130577	Down	megalencephalic leukoencephalopathy with subcortical cysts 1
ENSRNOG00000003403(Slc35f5)	595.601	-0.512156	0.00689462	0.131538	No	solute carrier family 35, member F5
ENSRNOG00000003585(Sytl5)	7.85234	-4.53846	0.00691619	0.131754	Down	synaptotagmin-like 5
ENSRNOG00000037928(AABR07021930.1)	56.012	-1.32751	0.00692528	0.131754	Down	NA
ENSRNOG00000001967(Sult1b1)	6449	0.525782	0.0069564	0.13203	No	sulfotransferase family 1B member 1
ENSRNOG00000023278(Sec61a2)	108.105	-0.7635	0.00695916	0.13203	No	Sec61 translocon alpha 2 subunit
ENSRNOG00000009322(Ccdc126)	188.188	-0.774699	0.00702071	0.132741	No	coiled-coil domain containing 126
ENSRNOG00000042721(Gimd1)	205.298	-2.56881	0.00702483	0.132741	Down	GIMAP family P-loop NTPase domain containing 1
ENSRNOG00000017441(Tpm3)	1502.15	0.468906	0.00702579	0.132741	No	tropomyosin 3
ENSRNOG00000017254(Nsun2)	1026.21	0.412855	0.00711224	0.134188	No	NOP2/Sun RNA methyltransferase family, member 2
ENSRNOG00000020467(Nrep)	190.544	-1.51715	0.00713924	0.134512	Down	neuronal regeneration related protein
ENSRNOG00000054221(RF00066)	3.6553	4.2293	0.00720602	0.135522	Up	NA
ENSRNOG00000007483(Ccnf)	31.7425	-1.95567	0.00721275	0.135522	Down	cyclin F
ENSRNOG00000000881(Mmgt1)	732.882	-0.667244	0.00725789	0.136183	No	membrane magnesium transporter 1
ENSRNOG00000054344(Ier2)	268.912	-1.15464	0.00727416	0.136301	Down	immediate early response 2
ENSRNOG00000003260(Nr1i3)	977.728	0.845029	0.00730042	0.136605	No	nuclear receptor subfamily 1, group I, member 3
ENSRNOG00000002659(Ciita)	29.7558	-1.09349	0.00732548	0.136886	Down	class II, major histocompatibility complex, transactivator
ENSRNOG00000046227(Tprg1l)	1140.29	0.395601	0.00737188	0.137565	No	tumor protein p63 regulated 1-like
ENSRNOG00000021517(Tmem231)	124.53	-0.691487	0.00744475	0.138735	No	transmembrane protein 231
ENSRNOG00000014659(Ebpl)	396.445	-0.792453	0.00748485	0.13915	No	emopamil binding protein-like
ENSRNOG00000002175(Clock)	942.907	-0.722855	0.00750245	0.13915	No	clock circadian regulator
ENSRNOG00000000201(Gsta5)	12152.2	-0.805921	0.00750539	0.13915	No	glutathione S-transferase alpha 5
ENSRNOG00000010813(Tspan14)	362.258	-0.67039	0.00750783	0.13915	No	tetraspanin 14
ENSRNOG00000015076(Cyp26b1)	59.0783	1.45723	0.00754541	0.139657	Up	cytochrome P450, family 26, subfamily b, polypeptide 1
ENSRNOG00000049057(Znrf2)	1381.93	-0.543917	0.00759526	0.140389	No	zinc and ring finger 2
ENSRNOG00000020194(Hes6)	1728.11	-0.649307	0.00761104	0.140489	No	hes family bHLH transcription factor 6
ENSRNOG00000000777(RT1-S3)	2205.66	-0.62525	0.00762126	0.140489	No	RT1 class Ib, locus S3
ENSRNOG00000004207(Eml5)	251.701	-0.88691	0.00764857	0.140802	No	echinoderm microtubule associated protein like 5
ENSRNOG00000010588(Tns2)	803.921	0.861894	0.00770545	0.141658	No	tensin 2
ENSRNOG00000020918(Ccnd1)	373.573	0.942888	0.00773199	0.141954	No	cyclin D1
ENSRNOG00000030069(Faim)	18.514	-2.19629	0.00774629	0.142026	Down	Fas apoptotic inhibitory molecule
ENSRNOG00000056940(Cited2)	478.169	-1.03181	0.00779266	0.14258	Down	Cbp/p300-interacting transactivator, with Glu/Asp-rich carboxy-terminal domain, 2
ENSRNOG00000020628(LOC103690068)	6.75698	3.51141	0.00779744	0.14258	Up	immortalization up-regulated protein-like
ENSRNOG00000028025(Aknad1)	168.401	-0.822358	0.00781	0.142619	No	AKNA domain containing 1
ENSRNOG00000006118(Klf10)	306.835	-0.710082	0.00785134	0.143182	No	Kruppel-like factor 10
ENSRNOG00000057589(Rnf11l1)	316.591	-0.623283	0.00790483	0.143965	No	ring finger protein 11-like 1
ENSRNOG00000026542(Suco)	542.656	-0.636582	0.00793099	0.144249	No	SUN domain containing ossification factor
ENSRNOG00000008374(Nipsnap1)	5535.19	0.379165	0.00794641	0.144337	No	nipsnap homolog 1
ENSRNOG00000021206(Pla2g16)	436.538	0.758046	0.00797593	0.144494	No	phospholipase A2, group XVI
ENSRNOG00000011875(Slc2a2)	8042.51	0.489565	0.00797625	0.144494	No	solute carrier family 2 member 2
ENSRNOG00000022490(LOC100361008)	93.4658	0.922525	0.00800372	0.144799	No	Cytochrome c oxidase subunit 5A, mitochondrial-like
ENSRNOG00000030294(Eml4)	851.702	-0.670181	0.00801915	0.144877	No	echinoderm microtubule associated protein like 4
ENSRNOG00000046529(LOC500473)	2.33368	-4.7473	0.00802917	NA	Down	similar to alpha-2u globulin PGCL2
ENSRNOG00000018044(Phyh)	30922.1	0.763413	0.00803791	0.144877	No	phytanoyl-CoA 2-hydroxylase
ENSRNOG00000000664(Tpst2)	289.326	-0.673272	0.00803985	0.144877	No	tyrosylprotein sulfotransferase 2
ENSRNOG00000027271(RGD1359290)	1061.68	1.26481	0.00805266	0.144879	Up	Ribosomal_L22 domain containing protein RGD1359290
ENSRNOG00000013092(Lonrf3)	21.5545	-1.75672	0.00806765	0.144879	Down	LON peptidase N-terminal domain and ring finger 3
ENSRNOG00000054016(AABR07030091.1)	156.466	-1.09694	0.00807906	0.144879	Down	NA
ENSRNOG00000001544(Cyyr1)	156.582	0.897247	0.00809463	0.144879	No	cysteine and tyrosine rich 1
ENSRNOG00000028403(Ptcd2)	110.51	0.62458	0.00810089	0.144879	No	pentatricopeptide repeat domain 2
ENSRNOG00000010918(Cebpa)	3016.45	-0.503794	0.00810369	0.144879	No	CCAAT/enhancer binding protein alpha
ENSRNOG00000024346(Plet1)	4.37071	4.50735	0.00812796	0.144952	Up	placenta expressed transcript 1
ENSRNOG00000026420(Iqcg)	202.003	-0.643423	0.00812905	0.144952	No	IQ motif containing G
ENSRNOG00000005353(Rybp)	521.444	-0.528006	0.00815613	0.145245	No	RING1 and YY1 binding protein
ENSRNOG00000001736(Bdh1)	3405.63	-0.637797	0.00817311	0.145358	No	3-hydroxybutyrate dehydrogenase 1
ENSRNOG00000014786(Ccne1)	12.0441	2.32785	0.0082076	0.145781	Up	cyclin E1
ENSRNOG00000012436(Adh6)	22770.2	0.362247	0.00824211	0.146159	No	alcohol dehydrogenase 6 (class V)
ENSRNOG00000034084(Ggct)	764.939	-0.754708	0.0082503	0.146159	No	gamma-glutamyl cyclotransferase
ENSRNOG00000010309(Nfyb)	356.341	-0.729435	0.00826396	0.146211	No	nuclear transcription factor Y subunit beta
ENSRNOG00000032202(Creb3l3)	4176.89	0.425027	0.00828513	0.146396	No	cAMP responsive element binding protein 3-like 3
ENSRNOG00000049308(Sfxn2)	11.1032	2.31853	0.0083379	0.147138	Up	sideroflexin 2
ENSRNOG00000057701(Myom1)	138.489	0.889707	0.00835244	0.147204	No	myomesin 1
ENSRNOG00000012036(Pcsk5)	98.8902	-0.914528	0.00838814	0.147642	No	proprotein convertase subtilisin/kexin type 5
ENSRNOG00000051771(AABR07006894.1)	12.8147	-2.37437	0.00848711	0.149192	Down	NA
ENSRNOG00000060550(Epn2)	104.895	-0.861938	0.00852573	0.149493	No	epsin 2
ENSRNOG00000011820(Acpp)	525.581	-1.02601	0.00852619	0.149493	Down	acid phosphatase, prostate
ENSRNOG00000033697(Casp4)	193.615	-1.02978	0.00866001	0.151466	Down	caspase 4
ENSRNOG00000048932(Smagp)	801.504	0.584389	0.0086609	0.151466	No	small cell adhesion glycoprotein
ENSRNOG00000013798(Fnbp1l)	280.439	-0.612851	0.0087538	0.152745	No	formin binding protein 1-like
ENSRNOG00000022242(Cxcl9)	216.537	-0.876481	0.00876033	0.152745	No	C-X-C motif chemokine ligand 9
ENSRNOG00000006931(Eepd1)	270.394	0.75315	0.00876764	0.152745	No	endonuclease/exonuclease/phosphatase family domain containing 1
ENSRNOG00000009948(Pip4p1)	259.089	0.513569	0.00878415	0.152837	No	phosphatidylinositol-4,5-bisphosphate 4-phosphatase 1
ENSRNOG00000032729(Bex2)	6.96014	2.54581	0.00879747	0.152856	Up	brain expressed X-linked 2
ENSRNOG00000019262(Trak1)	863.64	-0.693936	0.00881659	0.152856	No	trafficking kinesin protein 1
ENSRNOG00000019050(Ifit1)	54.9151	6.19514	0.00881881	0.152856	Up	interferon-induced protein with tetratricopeptide repeats 1
ENSRNOG00000011612(Tdo2)	28402.9	0.619757	0.00893213	0.154383	No	tryptophan 2,3-dioxygenase
ENSRNOG00000011881(Slc25a15)	7165.76	0.468115	0.00893378	0.154383	No	solute carrier family 25 member 15
ENSRNOG00000058555(RF00100)	85.2096	-3.74635	0.00894393	0.154383	Down	NA
ENSRNOG00000002506(Cdkl2)	18.4514	-1.81249	0.00895221	0.154383	Down	cyclin dependent kinase like 2
ENSRNOG00000033609(Irx1)	118.123	0.756701	0.00898959	0.154832	No	iroquois homeobox 1
ENSRNOG00000016262(Dnase2b)	75.6142	-1.25157	0.00901668	0.155103	Down	deoxyribonuclease 2 beta
ENSRNOG00000014303(Lrp11)	956.381	0.599603	0.00909363	0.156229	No	LDL receptor related protein 11
ENSRNOG00000031641(Rpl35a)	24.6126	2.14241	0.00915255	0.157044	Up	ribosomal protein L35a
ENSRNOG00000016097(Kyat1)	445.763	0.624694	0.00927203	0.158894	No	kynurenine aminotransferase 1
ENSRNOG00000013928(Dsp)	2041.45	0.653835	0.00930127	0.15904	No	desmoplakin
ENSRNOG00000010668(Anxa6)	2358.35	0.532298	0.00931536	0.15904	No	annexin A6
ENSRNOG00000005587(Suclg1)	3982.11	0.473162	0.00931778	0.15904	No	succinate-CoA ligase, alpha subunit
ENSRNOG00000004763(Sirpa)	379.973	-0.464832	0.00932887	0.15904	No	signal-regulatory protein alpha
ENSRNOG00000005726(Pclo)	14.9467	-1.65497	0.00934879	0.15904	Down	piccolo (presynaptic cytomatrix protein)
ENSRNOG00000011973(Il7)	79.8374	-1.07851	0.00935047	0.15904	Down	interleukin 7
ENSRNOG00000018279(Sfxn1)	1821.12	0.524052	0.009368	0.159072	No	sideroflexin 1
ENSRNOG00000026455(Gpd1l)	304.025	0.808346	0.00937567	0.159072	No	glycerol-3-phosphate dehydrogenase 1-like
ENSRNOG00000054950(AABR07026037.1)	3.43826	-5.29895	0.00938379	NA	Down	NA
ENSRNOG00000013133(Foxa2)	329.344	-1.07272	0.00938881	0.159097	Down	forkhead box A2
ENSRNOG00000060338(Lipc)	4802.27	-0.716426	0.00940641	0.159197	No	lipase C, hepatic type
ENSRNOG00000011714(Sat2)	269.263	0.515907	0.00943893	0.15955	No	spermidine/spermine N1-acetyltransferase family member 2
ENSRNOG00000060544(Kdm5b)	476.857	-0.549005	0.00945413	0.159609	No	lysine demethylase 5B
ENSRNOG00000004503(L3hypdh)	116.442	0.826026	0.00949146	0.160041	No	trans-L-3-hydroxyproline dehydratase
ENSRNOG00000055909(Apoa4)	11462.6	-0.90048	0.00955848	0.160693	No	apolipoprotein A4
ENSRNOG00000026848(Tex36)	78.4587	1.4281	0.00956332	0.160693	Up	testis expressed 36
ENSRNOG00000037690(Sertad3)	53.8082	0.850855	0.00956548	0.160693	No	SERTA domain containing 3
ENSRNOG00000027240(Kndc1)	2.91589	4.93021	0.00957162	NA	Up	kinase non-catalytic C-lobe domain containing 1
ENSRNOG00000018517(Trim21)	434.667	-0.490267	0.00960051	0.161013	No	tripartite motif-containing 21
ENSRNOG00000016545(Ift140)	229.506	-0.578887	0.00962421	0.161013	No	intraflagellar transport 140
ENSRNOG00000057628(Slc5a6)	366.724	0.77467	0.00962688	0.161013	No	solute carrier family 5 member 6
ENSRNOG00000008061(Nuak1)	139.901	-0.951098	0.00963173	0.161013	No	NUAK family kinase 1
ENSRNOG00000052506(Ak3)	1335.55	0.449257	0.00967705	0.161306	No	adenylate kinase 3
ENSRNOG00000018148(Cd99l2)	28.5166	-1.36793	0.00967877	0.161306	Down	CD99 molecule-like 2
ENSRNOG00000012957(Sh3glb1)	1027.04	0.598339	0.00968472	0.161306	No	SH3 domain -containing GRB2-like endophilin B1
ENSRNOG00000048114(Echdc3)	1621.58	0.627609	0.00974128	0.161987	No	enoyl CoA hydratase domain containing 3
ENSRNOG00000010389(Ndrg2)	12151.4	0.351443	0.00974938	0.161987	No	NDRG family member 2
ENSRNOG00000060129(Zfp655)	115.991	-2.8582	0.00982094	0.162977	Down	zinc finger protein 655
ENSRNOG00000029988(AABR07007675.1)	34.7875	-1.32046	0.00988675	0.16387	Down	NA
ENSRNOG00000061519(Asap2)	119.776	-1.07476	0.00999104	0.165398	Down	ArfGAP with SH3 domain, ankyrin repeat and PH domain 2
ENSRNOG00000048561(Hprt1)	76.5838	1.08392	0.0100576	0.166298	Up	hypoxanthine phosphoribosyltransferase 1
ENSRNOG00000026569(LOC102555377)	159.038	-0.687618	0.0101338	0.167355	No	zinc finger protein 182-like
ENSRNOG00000001288(Gpr146)	315.401	0.790076	0.010306	0.169992	No	G protein-coupled receptor 146
ENSRNOG00000020250(Pcgf6)	97.4151	0.776737	0.0103604	0.170684	No	polycomb group ring finger 6
ENSRNOG00000003119(Gc)	183258	-0.588586	0.0103926	0.170929	No	GC, vitamin D binding protein
ENSRNOG00000024712(Insc)	210.109	-0.90921	0.0104004	0.170929	No	INSC, spindle orientation adaptor protein
ENSRNOG00000039782(AABR07016992.1)	8.43277	3.83615	0.0105304	0.172858	Up	NA
ENSRNOG00000017531(Akr1c3)	343.342	-1.224	0.0106183	0.174092	Down	aldo-keto reductase family 1, member C3
ENSRNOG00000022043(Yipf2)	376.224	-0.559758	0.0107128	0.175429	No	Yip1 domain family, member 2
ENSRNOG00000057522(Retreg1)	11.0208	1.73987	0.0107313	0.175522	Up	NA
ENSRNOG00000020374(Tmem8a)	59.4102	-0.806792	0.0107553	0.17558	No	transmembrane protein 8A
ENSRNOG00000029535(Nrbp2)	547.057	0.631722	0.0107606	0.17558	No	nuclear receptor binding protein 2
ENSRNOG00000059500(Cdkn1c)	21.6595	1.27128	0.0108529	0.176876	Up	cyclin-dependent kinase inhibitor 1C
ENSRNOG00000006663(Usp2)	218.152	1.15112	0.010877	0.177056	Up	ubiquitin specific peptidase 2
ENSRNOG00000003028(Dnah17)	23.9584	1.71686	0.0109147	0.177459	Up	dynein, axonemal, heavy chain 17
ENSRNOG00000059406(Ier5)	124.382	-1.11109	0.0109604	0.177472	Down	immediate early response 5
ENSRNOG00000008465(Tmem176b)	7525.23	0.52294	0.010964	0.177472	No	transmembrane protein 176B
ENSRNOG00000008947(Cpz)	37.8515	1.02533	0.0109669	0.177472	Up	carboxypeptidase Z
ENSRNOG00000046920(Snip1)	8.50101	-1.95903	0.0109676	0.177472	Down	Smad nuclear interacting protein 1
ENSRNOG00000020456(Nucb2)	2334.16	-0.511676	0.0110101	0.177949	No	nucleobindin 2
ENSRNOG00000009222(Epha2)	243.54	-0.863628	0.011064	0.178544	No	Eph receptor A2
ENSRNOG00000033169(Cpeb4)	577.108	-0.702085	0.0110779	0.178544	No	cytoplasmic polyadenylation element binding protein 4
ENSRNOG00000014341(Btbd10)	51.6335	-0.808356	0.0111004	0.178544	No	BTB domain containing 10
ENSRNOG00000001817(Tm7sf3)	251.971	0.674132	0.0111113	0.178544	No	transmembrane 7 superfamily member 3
ENSRNOG00000061695(Slc23a1)	589.23	-0.647189	0.0111124	0.178544	No	solute carrier family 23 member 1
ENSRNOG00000011573(Csad)	2679.11	-2.03233	0.0112264	0.180163	Down	cysteine sulfinic acid decarboxylase
ENSRNOG00000008666(Etl4)	602.04	-0.558588	0.0113037	0.181001	No	enhancer trap locus 4
ENSRNOG00000018522(Echs1)	500.751	0.474371	0.0113051	0.181001	No	enoyl CoA hydratase, short chain, 1, mitochondrial
ENSRNOG00000036641(LOC689065)	16.2952	-1.92588	0.0115236	0.184283	Down	hypothetical protein LOC689065
ENSRNOG00000047104(LOC100911660)	18.5742	2.31599	0.011569	0.184792	Up	lymphocyte-specific helicase-like
ENSRNOG00000017869(Irf8)	237.341	-0.543347	0.0116206	0.185317	No	interferon regulatory factor 8
ENSRNOG00000014779(Pdcd4)	1086.2	-0.525901	0.011629	0.185317	No	programmed cell death 4
ENSRNOG00000016163(Slc1a3)	81.7944	-1.78199	0.0116513	0.185455	Down	solute carrier family 1 member 3
ENSRNOG00000050381(Dus3l)	87.786	0.671619	0.0116835	0.185752	No	dihydrouridine synthase 3-like
ENSRNOG00000054334(LOC103693563)	7.69234	3.81464	0.0117263	0.186079	Up	mycophenolic acid acyl-glucuronide esterase, mitochondrial
ENSRNOG00000028746(Gsto1)	2084.85	0.567871	0.0117314	0.186079	No	glutathione S-transferase omega 1
ENSRNOG00000013907(Sall1)	800.996	0.698833	0.0117579	0.18623	No	spalt-like transcription factor 1
ENSRNOG00000027234(Zfp367)	18.9778	-1.46188	0.0117682	0.18623	Down	zinc finger protein 367
ENSRNOG00000031269(RGD1304694)	433.619	0.546191	0.0117937	0.186417	No	similar to CG9646-PA
ENSRNOG00000020601(Hmg20b)	449.143	0.539545	0.0118238	0.186677	No	high mobility group 20 B
ENSRNOG00000007654(Lrig3)	270.276	0.53681	0.0118658	0.187123	No	leucine-rich repeats and immunoglobulin-like domains 3
ENSRNOG00000036885(Gbp3)	10.1653	-2.27769	0.0119609	0.188097	Down	guanylate binding protein 3
ENSRNOG00000022921(Dact2)	40.6388	1.13044	0.011969	0.188097	Up	dishevelled-binding antagonist of beta-catenin 2
ENSRNOG00000025589(Jph4)	23.5245	-1.287	0.0119755	0.188097	Down	junctophilin 4
ENSRNOG00000018645(Rpsa)	7472.23	0.570612	0.0119827	0.188097	No	ribosomal protein SA
ENSRNOG00000002643(Ugdh)	2239.49	-0.368799	0.0120473	0.188802	No	UDP-glucose 6-dehydrogenase
ENSRNOG00000001585(Nrip1)	449.043	-0.553666	0.0120574	0.188802	No	nuclear receptor interacting protein 1
ENSRNOG00000025274(Hexb)	473.297	0.606883	0.0120692	0.188802	No	hexosaminidase subunit beta
ENSRNOG00000000321(Cd24)	46.7245	0.957391	0.0121077	0.189174	No	CD24 molecule
ENSRNOG00000001973(Ugt2a3)	1678.51	0.928616	0.0121207	0.189174	No	UDP glucuronosyltransferase family 2 member A3
ENSRNOG00000009994(Dlat)	406.676	-0.51248	0.0121606	0.18958	No	dihydrolipoamide S-acetyltransferase
ENSRNOG00000013946(Rnf149)	847.347	0.527433	0.0122154	0.190218	No	ring finger protein 149
ENSRNOG00000023746(Tmem39b)	118.037	-0.592141	0.012295	0.191238	No	transmembrane protein 39b
ENSRNOG00000008713(Slc41a2)	3343.51	-0.549799	0.012343	0.191554	No	solute carrier family 41 member 2
ENSRNOG00000007939(Naprt)	580.457	0.492543	0.0123434	0.191554	No	nicotinate phosphoribosyltransferase
ENSRNOG00000019470(Hao2)	9190.99	-0.799704	0.012378	0.191678	No	hydroxyacid oxidase 2
ENSRNOG00000015670(Stx7)	60.3587	-0.912326	0.0123795	0.191678	No	syntaxin 7
ENSRNOG00000062252(AABR07072853.4)	14.0433	1.78327	0.0124668	0.192811	Up	NA
ENSRNOG00000024578(Ttyh2)	383.28	-0.698797	0.0125683	0.194161	No	tweety family member 2
ENSRNOG00000019700(Proz)	5636.42	-0.353079	0.0125965	0.194377	No	protein Z, vitamin K-dependent plasma glycoprotein
ENSRNOG00000019372(Pc)	5457.73	-0.390207	0.012638	0.194797	No	pyruvate carboxylase
ENSRNOG00000005447(Ypel2)	292.623	-0.76619	0.0126681	0.194807	No	yippee-like 2
ENSRNOG00000028703(Slc39a6)	101.859	-0.852343	0.0126785	0.194807	No	solute carrier family 39 member 6
ENSRNOG00000047365(LOC100360647)	10.7498	1.74807	0.0126815	0.194807	Up	ubiquitin-like protein fubi and ribosomal protein S30-like
ENSRNOG00000042274(Fbxo31)	530.835	0.623887	0.0127041	0.194935	No	F-box protein 31
ENSRNOG00000000221(Abhd5)	1043.89	-0.51288	0.0127206	0.194969	No	abhydrolase domain containing 5
ENSRNOG00000006620(Xcr1)	14.8481	-1.76992	0.0127723	0.195541	Down	X-C motif chemokine receptor 1
ENSRNOG00000061438(LOC100360491)	36.6601	1.17644	0.0129173	0.197539	Up	60S ribosomal protein L13-like
ENSRNOG00000007666(Cacnb4)	4.63629	-3.13668	0.0129437	0.197543	Down	calcium voltage-gated channel auxiliary subunit beta 4
ENSRNOG00000003749(Xk)	175.335	-0.982436	0.0129588	0.197543	No	X-linked Kx blood group
ENSRNOG00000004282(Arl4a)	183.546	0.551874	0.0129631	0.197543	No	ADP-ribosylation factor like GTPase 4A
ENSRNOG00000005711(Ptprd)	1885.92	-0.562403	0.012983	0.197543	No	protein tyrosine phosphatase, receptor type, D
ENSRNOG00000051611(AABR07019392.1)	12.4122	-1.76006	0.012992	0.197543	Down	NA
ENSRNOG00000001391(Sdsl)	165.464	0.704031	0.0130247	0.197543	No	serine dehydratase-like
ENSRNOG00000003884(Acmsd)	1402.21	2.41273	0.0130261	0.197543	Up	aminocarboxymuconate semialdehyde decarboxylase
ENSRNOG00000053037(AABR07024139.1)	8.21978	2.50817	0.0130334	0.197543	Up	NA
ENSRNOG00000001422(Col26a1)	2.127	-4.6177	0.0130559	NA	Down	collagen type XXVI alpha 1 chain
ENSRNOG00000009912(Fgr)	80.3618	-0.699818	0.0130791	0.197997	No	FGR proto-oncogene, Src family tyrosine kinase
ENSRNOG00000016593(Pde6c)	16.4736	1.43746	0.0130924	0.197997	Up	phosphodiesterase 6C
ENSRNOG00000011150(Arsb)	429.992	0.704249	0.0131616	0.198699	No	arylsulfatase B
ENSRNOG00000033722(Rnf207)	5.12182	2.70754	0.0131679	0.198699	Up	ring finger protein 207
ENSRNOG00000003956(Arhgap6)	85.6712	-0.805329	0.0134333	0.202479	No	Rho GTPase activating protein 6
ENSRNOG00000016496(Ctsc)	6320.94	-0.50762	0.0134483	0.202482	No	cathepsin C
ENSRNOG00000049768(Adcy9)	205.564	0.833417	0.0135256	0.203421	No	adenylate cyclase 9
ENSRNOG00000019639(Pgpep1)	815.844	-0.738602	0.013545	0.203489	No	pyroglutamyl-peptidase I
ENSRNOG00000020851(Aplp1)	139.043	0.78168	0.0136122	0.204094	No	amyloid beta precursor like protein 1
ENSRNOG00000008167(Abhd6)	541.103	-0.722263	0.0136152	0.204094	No	abhydrolase domain containing 6
ENSRNOG00000029792(NEWGENE_1308171)	20.5689	1.50924	0.0136811	0.204856	Up	osteoglycin
ENSRNOG00000018445(Agt)	6320.23	-0.628425	0.0137022	0.204948	No	angiotensinogen
ENSRNOG00000000172(Sqor)	1793.91	-0.616884	0.0137743	0.205309	No	sulfide quinone oxidoreductase
ENSRNOG00000053301(LOC685767)	22.2635	-4.49693	0.0137764	0.205309	Down	similar to OX-2 membrane glycoprotein precursor (MRC OX-2 antigen) (CD200 antigen)
ENSRNOG00000042901(Cfhr1)	13942.1	-0.443996	0.0137797	0.205309	No	complement factor H-related 1
ENSRNOG00000048733(Nup62)	164.752	-0.526117	0.0138022	0.205309	No	nucleoporin 62
ENSRNOG00000001531(Chac2)	380.332	-0.728806	0.0138122	0.205309	No	ChaC cation transport regulator 2
ENSRNOG00000014496(Coro6)	15.1638	1.68142	0.0138167	0.205309	Up	coronin 6
ENSRNOG00000049590(RT1-M2)	49.6371	-0.891573	0.0138503	0.205349	No	RT1 class Ib, locus M2
ENSRNOG00000017072(Slc16a14)	5.15702	-3.34189	0.0138613	0.205349	Down	solute carrier family 16, member 14
ENSRNOG00000010558(Ppif)	743.637	0.575785	0.0138646	0.205349	No	peptidylprolyl isomerase F
ENSRNOG00000026880(Usp38)	702.405	-0.527768	0.0139014	0.205502	No	ubiquitin specific peptidase 38
ENSRNOG00000045821(Slc41a3)	16.9568	2.31974	0.013905	0.205502	Up	solute carrier family 41, member 3
ENSRNOG00000032805(Cyp2f4)	655.893	-0.624109	0.013942	0.205601	No	cytochrome P450, family 2, subfamily f, polypeptide 4
ENSRNOG00000042855(Ahdc1)	141.641	-0.620398	0.0139449	0.205601	No	AT hook, DNA binding motif, containing 1
ENSRNOG00000011269(Sult1c3)	3676.29	-0.943759	0.0139569	0.205601	No	sulfotransferase family 1C member 3
ENSRNOG00000019587(Ptprn)	267.288	0.671134	0.0140229	0.20635	No	protein tyrosine phosphatase, receptor type, N
ENSRNOG00000005275(Shmt1)	2057.14	0.50612	0.0140833	0.207015	No	serine hydroxymethyltransferase 1
ENSRNOG00000004649(Il1b)	64.8449	0.780701	0.0141139	0.207241	No	interleukin 1 beta
ENSRNOG00000010989(Ipo5)	972.023	0.395517	0.0143159	0.209982	No	importin 5
ENSRNOG00000032930(Trim26)	1075.73	-0.567406	0.0144295	0.211308	No	tripartite motif-containing 26
ENSRNOG00000061883(Aqp9)	3984.01	0.493935	0.0144373	0.211308	No	aquaporin 9
ENSRNOG00000058675(AABR07035780.5)	2.93793	-4.02964	0.0144591	NA	Down	NA
ENSRNOG00000043201(Coq8a)	3677.6	-0.503506	0.014497	0.211879	No	coenzyme Q8A
ENSRNOG00000040215(LOC100910526)	76.4471	-0.776396	0.0145074	0.211879	No	sulfotransferase 1C2-like
ENSRNOG00000004786(Cyp4f1)	6603.45	-0.596799	0.0146045	0.213069	No	cytochrome P450, family 4, subfamily f, polypeptide 1
ENSRNOG00000022730(Zfp57)	35.4551	-1.16621	0.0147779	0.215369	Down	zinc finger protein 57
ENSRNOG00000004246(Spag7)	378.465	0.47146	0.0148335	0.215949	No	sperm associated antigen 7
ENSRNOG00000011338(Hdhd5)	196.222	-0.567213	0.0148609	0.216116	No	haloacid dehalogenase like hydrolase domain containing 5
ENSRNOG00000005116(LOC108353446)	547.141	0.702986	0.0149042	0.216297	No	40S ribosomal protein S2 pseudogene
ENSRNOG00000028238(Sh3bgr)	6.30803	2.31315	0.014905	0.216297	Up	SH3 domain binding glutamate-rich protein
ENSRNOG00000014051(Pgrmc2)	2580.44	-0.629558	0.0149477	0.216687	No	progesterone receptor membrane component 2
ENSRNOG00000023262(Cenpm)	58.7586	0.989926	0.0150356	0.217729	No	centromere protein M
ENSRNOG00000021765(Gli4)	39.2545	1.15255	0.0150785	0.218118	Up	GLI family zinc finger 4
ENSRNOG00000000493(Snrpc)	368.756	0.768855	0.0151395	0.21857	No	small nuclear ribonucleoprotein polypeptide C
ENSRNOG00000005932(Megf9)	330.554	-0.597764	0.0151417	0.21857	No	multiple EGF-like-domains 9
ENSRNOG00000009681(Flot2)	476.707	0.456148	0.0151659	0.218687	No	flotillin 2
ENSRNOG00000057957(Crybg2)	687.289	-0.716853	0.015196	0.21889	No	crystallin beta-gamma domain containing 2
ENSRNOG00000015150(Spg7)	245.813	0.491704	0.0152266	0.219099	No	SPG7, paraplegin matrix AAA peptidase subunit
ENSRNOG00000015544(LOC100909441)	24.9937	2.56101	0.015322	0.220017	Up	tubulin alpha-1C chain-like
ENSRNOG00000028837(AC128207.1)	20.1428	1.24128	0.0153233	0.220017	Up	NA
ENSRNOG00000010680(Med12l)	10.1059	-2.11047	0.0153431	0.220017	Down	mediator complex subunit 12-like
ENSRNOG00000047931(Tmsb4x)	5464.13	-0.757588	0.0153549	0.220017	No	thymosin beta 4, X-linked
ENSRNOG00000050197(Pdia6)	5216.67	-0.51513	0.0154297	0.220857	No	protein disulfide isomerase family A, member 6
ENSRNOG00000006305(Slc38a2)	3049.89	1.06494	0.0154534	0.220964	Up	solute carrier family 38, member 2
ENSRNOG00000010497(RGD1305807)	1595.24	-0.451586	0.0154754	0.221047	No	hypothetical LOC298077
ENSRNOG00000008638(Angptl3)	15303.4	-0.547191	0.0155026	0.221204	No	angiopoietin-like 3
ENSRNOG00000027456(Cdc42bpg)	366.36	0.487857	0.0155504	0.221654	No	CDC42 binding protein kinase gamma
ENSRNOG00000005063(Atl1)	17.6552	-1.31672	0.015726	0.223803	Down	atlastin GTPase 1
ENSRNOG00000002075(Cnot6l)	520.732	-0.44203	0.0157339	0.223803	No	CCR4-NOT transcription complex, subunit 6-like
ENSRNOG00000054605(Unkl)	71.0854	-0.682185	0.0158116	0.224498	No	unkempt family like zinc finger
ENSRNOG00000014066(Jade1)	1022.95	0.374743	0.0158158	0.224498	No	jade family PHD finger 1
ENSRNOG00000000184(Tmprss6)	3877.13	-0.464207	0.0158658	0.224974	No	transmembrane protease, serine 6
ENSRNOG00000020388(Inpp5f)	438.56	-0.615384	0.0158833	0.224988	No	inositol polyphosphate-5-phosphatase F
ENSRNOG00000013004(Akr1d1)	47576.4	0.559364	0.0159262	0.225362	No	aldo-keto reductase family 1, member D1
ENSRNOG00000039417(Dda1)	157.721	0.52527	0.0159679	0.225718	No	DET1 and DDB1 associated 1
ENSRNOG00000047319(Caprin2)	99.1053	-0.645956	0.0159982	0.225912	No	caprin family member 2
ENSRNOG00000010134(Acot2)	253.175	0.757864	0.0160223	0.226019	No	acyl-CoA thioesterase 2
ENSRNOG00000033824(Gpd2)	84.6934	-0.873293	0.0160956	0.226818	No	glycerol-3-phosphate dehydrogenase 2
ENSRNOG00000003772(Csrp2)	119.562	0.647364	0.016137	0.226959	No	cysteine and glycine-rich protein 2
ENSRNOG00000059876(Fsd1l)	15.0267	-1.34585	0.0161389	0.226959	Down	fibronectin type III and SPRY domain containing 1-like
ENSRNOG00000057794(Adamts5)	15.1833	-1.99481	0.0162936	0.228501	Down	ADAM metallopeptidase with thrombospondin type 1 motif, 5
ENSRNOG00000030963(LOC108351137)	1012.17	0.51405	0.0163005	0.228501	No	glyceraldehyde-3-phosphate dehydrogenase
ENSRNOG00000008754(Flvcr2)	115.243	1.16527	0.0163206	0.228501	Up	feline leukemia virus subgroup C cellular receptor family, member 2
ENSRNOG00000014739(Wfdc2)	531.45	0.808232	0.0163447	0.228501	No	WAP four-disulfide core domain 2
ENSRNOG00000017766(Car12)	69.2381	2.82002	0.0163459	0.228501	Up	carbonic anhydrase 12
ENSRNOG00000015911(Lrp5)	1474.21	-0.686421	0.016349	0.228501	No	LDL receptor related protein 5
ENSRNOG00000002802(Cxcl1)	55.5662	-3.26364	0.0164217	0.229281	Down	C-X-C motif chemokine ligand 1
ENSRNOG00000008124(Ints8)	407.147	-0.518624	0.0166079	0.231481	No	integrator complex subunit 8
ENSRNOG00000016448(Eef2k)	362.918	0.526817	0.0166368	0.231481	No	eukaryotic elongation factor-2 kinase
ENSRNOG00000010625(Dnmt3b)	45.621	-1.1438	0.0166404	0.231481	Down	DNA methyltransferase 3 beta
ENSRNOG00000004448(Acss3)	3407.73	0.343474	0.0166471	0.231481	No	acyl-CoA synthetase short-chain family member 3
ENSRNOG00000011951(Plk2)	848.717	-0.822061	0.0166764	0.231501	No	polo-like kinase 2
ENSRNOG00000012040(Slc25a48)	74.233	0.784282	0.0166825	0.231501	No	solute carrier family 25, member 48
ENSRNOG00000011200(Bhmt)	90226	0.461637	0.0167561	0.232287	No	betaine-homocysteine S-methyltransferase
ENSRNOG00000015850(Rbp7)	134.921	2.38752	0.0168013	0.232444	Up	retinol binding protein 7
ENSRNOG00000019614(Ptpn22)	12.074	-1.58756	0.0168015	0.232444	Down	protein tyrosine phosphatase, non-receptor type 22
ENSRNOG00000015916(Ttc38)	457.856	0.518641	0.0168857	0.233371	No	tetratricopeptide repeat domain 38
ENSRNOG00000010960(Ankh)	948.923	-0.679066	0.0169879	0.234546	No	ANKH inorganic pyrophosphate transport regulator
ENSRNOG00000008539(Lgals2)	49.8816	0.998877	0.0170866	0.23567	No	galectin 2
ENSRNOG00000029980(Zbtb16)	181.609	-1.39374	0.0171167	0.235847	Down	zinc finger and BTB domain containing 16
ENSRNOG00000020769(Crebrf)	499.802	0.562703	0.0171384	0.235908	No	CREB3 regulatory factor
ENSRNOG00000049491(LOC108348139)	15.723	-1.81205	0.0171932	0.236358	Down	class II histocompatibility antigen, M beta 1 chain
ENSRNOG00000039278(Mcart1)	53.9204	1.918	0.0172057	0.236358	Up	mitochondrial carrier triple repeat 1
ENSRNOG00000040153(LOC108348062)	25.3129	2.12608	0.0172729	0.236908	Up	eukaryotic translation initiation factor 3 subunit H
ENSRNOG00000053067(AABR07035008.1)	3.61846	-3.39138	0.0172805	0.236908	Down	NA
ENSRNOG00000031081(Stat2)	2000.25	0.479083	0.0173204	0.237217	No	signal transducer and activator of transcription 2
ENSRNOG00000001314(Fam20c)	462.275	0.407628	0.0173522	0.237259	No	FAM20C, golgi associated secretory pathway kinase
ENSRNOG00000023548(Sned1)	55.966	-1.10855	0.0173583	0.237259	Down	sushi, nidogen and EGF-like domains 1
ENSRNOG00000000768(Ubd)	1039.3	-1.1388	0.0174086	0.237708	Down	ubiquitin D
ENSRNOG00000060707(Atg2a)	410.087	0.399845	0.0174464	0.237986	No	autophagy related 2A
ENSRNOG00000023856(Agxt)	1747.71	0.414216	0.0174743	0.238129	No	alanine-glyoxylate aminotransferase
ENSRNOG00000032368(Tlr11)	10.4073	-1.62873	0.0175235	0.238561	Down	toll-like receptor 11
ENSRNOG00000010589(LOC103689968)	74.9939	0.935519	0.0175569	0.238778	No	protein FAM134B
ENSRNOG00000010017(Wee1)	62.9372	0.853845	0.0176183	0.239347	No	WEE1 G2 checkpoint kinase
ENSRNOG00000020642(Flad1)	547.496	0.511917	0.0176339	0.239347	No	flavin adenine dinucleotide synthetase 1
ENSRNOG00000006570(Plekhg3)	359.035	0.477516	0.0176662	0.239547	No	pleckstrin homology and RhoGEF domain containing G3
ENSRNOG00000032374(Paqr9)	565.887	-2.18355	0.0178222	0.24135	Down	progestin and adipoQ receptor family member 9
ENSRNOG00000015447(Calcoco1)	23.3755	2.12446	0.0178345	0.24135	Up	calcium binding and coiled coil domain 1
ENSRNOG00000011814(Cbx3)	195.715	0.698362	0.0178902	0.241863	No	chromobox 3
ENSRNOG00000008178(Nxn)	56.8723	-0.726178	0.0179299	0.242007	No	nucleoredoxin
ENSRNOG00000043436(Micu1)	504.897	0.398733	0.0179363	0.242007	No	mitochondrial calcium uptake 1
ENSRNOG00000008116(Plpp3)	4508.8	0.358358	0.0179716	0.242115	No	phospholipid phosphatase 3
ENSRNOG00000047393(Krt18)	3684.67	0.550953	0.0179798	0.242115	No	keratin 18
ENSRNOG00000042714(RGD1559459)	288.177	0.888639	0.0180391	0.242451	No	similar to Expressed sequence AI788959
ENSRNOG00000020309(Gfra3)	70.1113	0.752595	0.0180482	0.242451	No	GDNF family receptor alpha 3
ENSRNOG00000039890(Abcg3l3)	172.157	-0.551797	0.0180581	0.242451	No	ATP-binding cassette, subfamily G (WHITE), member 3-like 3
ENSRNOG00000059851(AABR07070117.1)	1716.08	-0.400952	0.0181991	0.244104	No	NA
ENSRNOG00000020466(Apba3)	394.092	-0.527846	0.0183239	0.245537	No	amyloid beta precursor protein binding family A member 3
ENSRNOG00000002730(Rgs5)	123.535	0.711217	0.0183468	0.245603	No	regulator of G-protein signaling 5
ENSRNOG00000004904(Pa2g4)	758.418	0.387799	0.0183717	0.245694	No	proliferation-associated 2G4
ENSRNOG00000051135(Tug1)	399.217	-0.398986	0.0185055	0.247242	No	taurine up-regulated 1 (non-protein coding)
ENSRNOG00000010887(RGD1309534)	1598.52	-0.532368	0.0185767	0.24795	No	similar to RIKEN cDNA 4931406C07
ENSRNOG00000011067(AABR07040782.1)	6.50759	-3.6775	0.0186318	0.248241	Down	NA
ENSRNOG00000015177(Sun2)	396.355	0.617578	0.0186458	0.248241	No	Sad1 and UNC84 domain containing 2
ENSRNOG00000058609(Palmd)	1549.5	0.428075	0.0186531	0.248241	No	palmdelphin
ENSRNOG00000060628(AABR07054753.1)	2.81822	-5.01625	0.0186575	NA	Down	NA
ENSRNOG00000004284(Btg1)	3608.22	-0.621439	0.0187827	0.249379	No	BTG anti-proliferation factor 1
ENSRNOG00000007041(Abcg2)	88.7838	-1.09961	0.018786	0.249379	Down	ATP binding cassette subfamily G member 2
ENSRNOG00000011913(Cp)	49831.5	-0.413756	0.0187935	0.249379	No	ceruloplasmin
ENSRNOG00000034093(AABR07011951.1)	21.1954	-2.59218	0.0188643	0.250076	Down	NA
ENSRNOG00000008156(Tgs1)	220.928	-0.526922	0.018959	0.251088	No	trimethylguanosine synthase 1
ENSRNOG00000009434(RGD1310507)	15181.4	-0.392095	0.019057	0.252023	No	similar to RIKEN cDNA 1300017J02
ENSRNOG00000003214(AABR07029742.1)	43.7084	-0.974613	0.0190666	0.252023	No	NA
ENSRNOG00000002545(RGD1309748)	805.304	0.48722	0.0190917	0.252111	No	similar to CG4768-PA
ENSRNOG00000053269(Tmem106c)	67.4902	0.697447	0.0191725	0.252927	No	transmembrane protein 106C
ENSRNOG00000001113(Mmd2)	9.29553	-1.97087	0.0191906	0.252927	Down	monocyte to macrophage differentiation-associated 2
ENSRNOG00000017901(Acy3)	420.396	0.821598	0.0192662	0.253676	No	aminoacylase 3
ENSRNOG00000004150(Slc9a7)	26.222	-1.62941	0.0192846	0.253676	Down	solute carrier family 9 member A7
ENSRNOG00000042374(Tgif2)	29.2159	2.02938	0.0193224	0.253927	Up	TGFB-induced factor homeobox 2
ENSRNOG00000053691(Lama5)	34.1417	1.16407	0.0193982	0.254396	Up	laminin subunit alpha 5
ENSRNOG00000045686(Nfs1)	31.4824	2.09575	0.0194062	0.254396	Up	NFS1 cysteine desulfurase
ENSRNOG00000007821(Dyrk2)	378.488	-0.736407	0.019414	0.254396	No	dual specificity tyrosine phosphorylation regulated kinase 2
ENSRNOG00000011201(Cmtm8)	283.993	0.679841	0.0194478	0.254594	No	CKLF-like MARVEL transmembrane domain containing 8
ENSRNOG00000000648(Jmjd1c)	1057.77	-0.603507	0.0194765	0.254726	No	jumonji domain containing 1C
ENSRNOG00000011398(LOC103692719)	7.63594	2.51973	0.0195033	0.254815	Up	tRNA (adenine(58)-N(1))-methyltransferase catalytic subunit TRMT61A
ENSRNOG00000009094(Nudt4)	4842.76	0.542174	0.0195207	0.254815	No	nudix hydrolase 4
ENSRNOG00000017523(H6pd)	1740.93	-0.349974	0.0196017	0.255628	No	hexose-6-phosphate dehydrogenase (glucose 1-dehydrogenase)
ENSRNOG00000045843(Rusc2)	251.266	0.681084	0.0197083	0.256772	No	RUN and SH3 domain containing 2
ENSRNOG00000045885(LOC100365810)	1442.02	0.667687	0.0197525	0.257103	No	40S ribosomal protein S17-like
ENSRNOG00000008907(Fggy)	583.406	-0.492436	0.0197886	0.257328	No	FGGY carbohydrate kinase domain containing
ENSRNOG00000020951(Slc4a1)	119.558	1.02142	0.0198817	0.25779	Up	solute carrier family 4 member 1
ENSRNOG00000001709(Ap2m1)	1222.3	0.335581	0.0199023	0.25779	No	adaptor-related protein complex 2, mu 1 subunit
ENSRNOG00000011542(Apopt1)	6.79982	3.20118	0.0199125	0.25779	Up	apoptogenic 1, mitochondrial
ENSRNOG00000028292(Gart)	247.449	0.491343	0.0199153	0.25779	No	phosphoribosylglycinamide formyltransferase, phosphoribosylglycinamide synthetase, phosphoribosylaminoimidazole synthetase
ENSRNOG00000059799(Ficd)	225.133	-0.914407	0.0199186	0.25779	No	FIC domain containing
ENSRNOG00000042312(AABR07025277.1)	3.51094	-3.33955	0.019953	0.25799	Down	NA
ENSRNOG00000016353(Nim1k)	32.9473	-1.90649	0.0199884	0.258196	Down	NIM1 serine/threonine protein kinase
ENSRNOG00000012410(S100a1)	12.1678	1.47837	0.0200068	0.258196	Up	S100 calcium binding protein A1
ENSRNOG00000001713(LOC100360218)	243.025	2.25052	0.0201572	0.259891	Up	interleukin 13 receptor, alpha 1-like
ENSRNOG00000021029(Hamp)	7046.17	0.993833	0.0203129	0.261651	No	hepcidin antimicrobial peptide
ENSRNOG00000009652(Prkci)	826.339	-0.44806	0.020338	0.261727	No	protein kinase C, iota
ENSRNOG00000042103(AABR07017902.2)	3.93404	-3.52865	0.0204243	0.262479	Down	NA
ENSRNOG00000016815(Tmem135)	996.442	-0.56029	0.0204401	0.262479	No	transmembrane protein 135
ENSRNOG00000013583(Tbc1d8)	322.368	-0.46722	0.0204541	0.262479	No	TBC1 domain family, member 8
ENSRNOG00000003491(Prkca)	113.667	0.794277	0.0205174	0.263043	No	protein kinase C, alpha
ENSRNOG00000006675(Fabp1)	63699.5	-0.769292	0.02055	0.263214	No	fatty acid binding protein 1
ENSRNOG00000018669(Jak3)	95.6876	-0.679974	0.0206319	0.264014	No	Janus kinase 3
ENSRNOG00000028956(Mbd3)	440.567	0.406615	0.020663	0.264093	No	methyl-CpG binding domain protein 3
ENSRNOG00000001309(Camkk2)	16.2199	-1.36209	0.0206767	0.264093	Down	calcium/calmodulin-dependent protein kinase kinase 2
ENSRNOG00000012016(Npc1)	1100.49	-0.494662	0.0207406	0.264661	No	NPC intracellular cholesterol transporter 1
ENSRNOG00000019973(Arl3)	275.607	0.506722	0.0208292	0.265543	No	ADP ribosylation factor like GTPase 3
ENSRNOG00000001185(RGD1311899)	213.981	0.515741	0.0209426	0.26674	No	similar to RIKEN cDNA 2210016L21 gene
ENSRNOG00000055251(Prtg)	39.2759	-1.14743	0.0210413	0.26755	Down	protogenin
ENSRNOG00000028382(Rfxap)	10.7018	2.93468	0.0210455	0.26755	Up	regulatory factor X-associated protein
ENSRNOG00000026965(Tmem140)	737.113	-0.819687	0.0211119	0.268145	No	transmembrane protein 140
ENSRNOG00000025290(AABR07038029.1)	7.85674	1.84027	0.021187	0.26864	Up	NA
ENSRNOG00000013484(LOC108348061)	10841.3	0.658325	0.0211902	0.26864	No	glutathione S-transferase alpha-3
ENSRNOG00000059295(Selenoi)	704.658	-0.531773	0.0213163	0.269987	No	selenoprotein I
ENSRNOG00000046155(LOC498675)	22.6003	1.13649	0.0214413	0.271106	Up	hypothetical LOC498675
ENSRNOG00000013604(Gpx4)	3450.07	0.617764	0.0214629	0.271106	No	glutathione peroxidase 4
ENSRNOG00000061237(Dio1)	1575.71	-1.6803	0.0214643	0.271106	Down	deiodinase, iodothyronine, type I
ENSRNOG00000005987(Suox)	2341.33	0.364422	0.0215615	0.271925	No	sulfite oxidase
ENSRNOG00000007400(Srebf2)	955.653	0.383331	0.021569	0.271925	No	sterol regulatory element binding transcription factor 2
ENSRNOG00000038370(AABR07034632.1)	71139.9	-0.443625	0.0217383	0.273806	No	NA
ENSRNOG00000030216(Abcg3l1)	169.524	-0.834516	0.0218151	0.27441	No	ATP-binding cassette, subfamily G (WHITE), member 3-like 1
ENSRNOG00000020167(Reep5)	326.351	-0.663932	0.0218265	0.27441	No	receptor accessory protein 5
ENSRNOG00000020605(Pstk)	93.0486	0.633536	0.0219608	0.275845	No	phosphoseryl-tRNA kinase
ENSRNOG00000024128(Aco2)	2060.4	0.491361	0.0220179	0.276198	No	aconitase 2
ENSRNOG00000001803(Dnajb11)	1315.83	-0.523423	0.0220294	0.276198	No	DnaJ heat shock protein family (Hsp40) member B11
ENSRNOG00000023896(Dusp6)	306.306	-1.11191	0.0220508	0.276212	Down	dual specificity phosphatase 6
ENSRNOG00000028662(AABR07049821.2)	163.738	-1.03027	0.0220836	0.27637	Down	NA
ENSRNOG00000045814(RGD1563962)	46.3361	4.30492	0.0221233	0.276612	Up	similar to Mss4 protein
ENSRNOG00000002265(Casr)	1.82953	-4.39711	0.0221314	NA	Down	calcium-sensing receptor
ENSRNOG00000028939(LOC108350501)	36.1168	2.062	0.0223555	0.279161	Up	40S ribosomal protein S29
ENSRNOG00000024201(Fer1l5)	100.484	-1.17235	0.022379	0.279161	Down	fer-1-like family member 5
ENSRNOG00000012729(Mfsd8)	191.203	-0.597879	0.0223885	0.279161	No	major facilitator superfamily domain containing 8
ENSRNOG00000057601(AABR07044080.2)	136.234	-1.01735	0.0225053	0.28036	Down	NA
ENSRNOG00000027060(Galr3)	7.23421	-3.39766	0.0226743	0.281964	Down	galanin receptor 3
ENSRNOG00000047132(Zfp182)	83.9799	-0.90905	0.0226754	0.281964	No	zinc finger protein 182
ENSRNOG00000001653(St3gal6)	1444.39	-0.604561	0.0227512	0.28265	No	ST3 beta-galactoside alpha-2,3-sialyltransferase 6
ENSRNOG00000001148(Rplp0)	4622.7	0.560018	0.0228	0.282998	No	ribosomal protein lateral stalk subunit P0
ENSRNOG00000010352(Dnajc3)	3895.6	-0.516356	0.0228661	0.28356	No	DnaJ heat shock protein family (Hsp40) member C3
ENSRNOG00000054742(AABR07066188.1)	237.321	-1.0332	0.0228872	0.283565	Down	NA
ENSRNOG00000008716(Nefh)	2.76099	-3.91749	0.0229955	NA	Down	neurofilament heavy
ENSRNOG00000019957(Lrig2)	128.833	-0.668469	0.0230001	0.284705	No	leucine-rich repeats and immunoglobulin-like domains 2
ENSRNOG00000002397(Slc30a10)	2250.8	-0.423207	0.0230753	0.284843	No	solute carrier family 30, member 10
ENSRNOG00000050106(Rcc1)	91.4696	-0.577944	0.0230753	0.284843	No	regulator of chromosome condensation 1
ENSRNOG00000031969(AABR07045632.1)	26.5429	1.98909	0.0230872	0.284843	Up	NA
ENSRNOG00000019466(Agpat2)	732.106	0.541888	0.0230948	0.284843	No	1-acylglycerol-3-phosphate O-acyltransferase 2
ENSRNOG00000026748(Dennd2a)	288.804	0.620693	0.023146	0.285	No	DENN domain containing 2A
ENSRNOG00000014711(Meiob)	63.6791	-1.44061	0.0231494	0.285	Down	meiosis specific with OB domains
ENSRNOG00000020828(Pde4a)	10.2045	-1.60389	0.0232117	0.28551	Down	phosphodiesterase 4A
ENSRNOG00000022694(Plekhg5)	205.422	0.504261	0.0233019	0.286362	No	pleckstrin homology and RhoGEF domain containing G5
ENSRNOG00000018000(Ranbp10)	1139.18	0.372689	0.0233562	0.286771	No	RAN binding protein 10
ENSRNOG00000002896(Prdx6)	3201.73	0.295982	0.0234801	0.287749	No	peroxiredoxin 6
ENSRNOG00000014365(Gne)	1724.32	0.427575	0.0234943	0.287749	No	glucosamine (UDP-N-acetyl)-2-epimerase/N-acetylmannosamine kinase
ENSRNOG00000054936(AABR07045400.1)	20.1786	-1.71806	0.0234992	0.287749	Down	NA
ENSRNOG00000050877(Cetn3)	19.1215	2.76576	0.0235228	0.28778	Up	centrin 3
ENSRNOG00000057620(Slc6a8)	94.0046	0.683358	0.0236283	0.288235	No	solute carrier family 6 member 8
ENSRNOG00000006103(Tbc1d31)	260.173	-0.46631	0.023632	0.288235	No	TBC1 domain family, member 31
ENSRNOG00000056032(AABR07035780.1)	5.0372	-2.83435	0.0236436	0.288235	Down	NA
ENSRNOG00000010079(Car3)	27423.3	-2.40903	0.0236445	0.288235	Down	carbonic anhydrase 3
ENSRNOG00000029996(AABR07054368.1)	5106.89	0.719907	0.0236674	0.288256	No	NA
ENSRNOG00000005956(Erich5)	6.0395	-2.43061	0.0237648	0.289184	Down	glutamate-rich 5
ENSRNOG00000013742(Large1)	184.796	-0.504355	0.0238098	0.289474	No	LARGE xylosyl- and glucuronyltransferase 1
ENSRNOG00000008626(Manea)	598.394	-0.46612	0.0238874	0.290158	No	mannosidase, endo-alpha
ENSRNOG00000022414(Zfp142)	241.317	-0.458891	0.0239278	0.29039	No	zinc finger protein 142
ENSRNOG00000016800(Ss18)	480.465	-0.429947	0.0239903	0.29089	No	SS18, nBAF chromatin remodeling complex subunit
ENSRNOG00000025067(Mocs3)	44.9058	-0.775513	0.024033	0.291072	No	molybdenum cofactor synthesis 3
ENSRNOG00000008942(RGD1304963)	1.98419	-4.4979	0.0240924	NA	Down	similar to hypothetical protein MGC38716
ENSRNOG00000026940(AABR07021424.1)	78.234	1.23886	0.0241025	0.291072	Up	NA
ENSRNOG00000013751(Plpbp)	856.707	0.461791	0.0241144	0.291072	No	pyridoxal phosphate binding protein
ENSRNOG00000027024(Rgs16)	365.753	-3.11773	0.0241184	0.291072	Down	regulator of G-protein signaling 16
ENSRNOG00000000562(Prf1)	29.4157	-1.04214	0.0241497	0.291072	Down	perforin 1
ENSRNOG00000012828(Emg1)	187.263	0.613601	0.0241513	0.291072	No	EMG1 N1-specific pseudouridine methyltransferase
ENSRNOG00000042950(Slc5a9)	8.79054	1.94808	0.0241547	0.291072	Up	solute carrier family 5 member 9
ENSRNOG00000048282(Mpnd)	985.185	0.386157	0.0241789	0.291107	No	MPN domain containing
ENSRNOG00000011775(Mfap3l)	51.7312	-1.04823	0.0242411	0.291364	Down	microfibril associated protein 3 like
ENSRNOG00000009440(Gucy1b2)	786.602	-0.545825	0.0242429	0.291364	No	guanylate cyclase 1 soluble subunit beta 2
ENSRNOG00000014901(Uggt1)	2002.33	-0.715897	0.02428	0.291552	No	UDP-glucose glycoprotein glucosyltransferase 1
ENSRNOG00000034037(Zfp266)	825.696	-0.516087	0.0243586	0.292118	No	zinc finger protein 266
ENSRNOG00000010746(Rpl32)	168.598	0.921033	0.02437	0.292118	No	ribosomal protein L32
ENSRNOG00000052293(RF00067)	1.92473	4.33147	0.024404	NA	Up	NA
ENSRNOG00000013704(Cps1)	101568	0.549239	0.0244048	0.292279	No	carbamoyl-phosphate synthase 1
ENSRNOG00000013949(Idh2)	1470.82	0.544298	0.0245002	0.292988	No	isocitrate dehydrogenase (NADP(+)) 2, mitochondrial
ENSRNOG00000051867(Zfp600)	361.911	-0.631417	0.0245284	0.292988	No	zinc finger protein 600
ENSRNOG00000016412(Fxyd6)	70.279	0.659268	0.0245328	0.292988	No	FXYD domain-containing ion transport regulator 6
ENSRNOG00000018740(Ugt1a9)	11046.7	0.472375	0.0245499	0.292988	No	UDP glucuronosyltransferase family 1 member A9
ENSRNOG00000002843(Cxcl6)	2.05014	4.42579	0.0246033	NA	Up	C-X-C motif chemokine ligand 6
ENSRNOG00000054049(Prelid2)	494.159	0.764059	0.0246735	0.294206	No	PRELI domain containing 2
ENSRNOG00000015157(Smtnl2)	23.9865	-1.09918	0.0249224	0.296914	Down	smoothelin-like 2
ENSRNOG00000021273(Crls1)	921.253	0.498402	0.0250363	0.298011	No	cardiolipin synthase 1
ENSRNOG00000020698(Rnd2)	535.246	0.680939	0.0250637	0.298076	No	Rho family GTPase 2
ENSRNOG00000010881(Trak2)	589.352	0.433254	0.0253063	0.300651	No	trafficking kinesin protein 2
ENSRNOG00000027520(Pls3)	2249.78	0.307979	0.0253242	0.300651	No	plastin 3
ENSRNOG00000021575(AABR07021096.1)	4213.61	-0.349043	0.0253701	0.300677	No	NA
ENSRNOG00000012205(Lgsn)	18.3988	-2.26496	0.0253746	0.300677	Down	lengsin, lens protein with glutamine synthetase domain
ENSRNOG00000018387(Wdr7)	221.886	-0.508214	0.025411	0.300677	No	WD repeat domain 7
ENSRNOG00000010475(Casp3)	631.201	-0.520226	0.0254146	0.300677	No	caspase 3
ENSRNOG00000016437(Tm4sf4)	2823.88	0.472193	0.0254703	0.301074	No	transmembrane 4 L six family member 4
ENSRNOG00000008047(Khk)	4034.72	-0.428814	0.0254976	0.301136	No	ketohexokinase
ENSRNOG00000007921(Hnrnpm)	1700.79	-0.403546	0.0255553	0.301557	No	heterogeneous nuclear ribonucleoprotein M
ENSRNOG00000006924(Tmem125)	477.064	-0.819404	0.0256639	0.302266	No	transmembrane protein 125
ENSRNOG00000022738(AC098459.1)	139.212	-0.702128	0.0256673	0.302266	No	NA
ENSRNOG00000009761(Tmod1)	9.65934	2.02243	0.0256873	0.302266	Up	tropomodulin 1
ENSRNOG00000008517(Cdc42ep1)	285.77	0.642769	0.025715	0.302266	No	CDC42 effector protein 1
ENSRNOG00000004659(Creld2)	472.54	-0.71322	0.0257262	0.302266	No	cysteine-rich with EGF-like domains 2
ENSRNOG00000015501(Ddhd2)	144.761	-0.607091	0.0257506	0.302293	No	DDHD domain containing 2
ENSRNOG00000060438(AABR07001634.1)	33.2081	2.03971	0.0258126	0.30276	Up	NA
ENSRNOG00000039357(Fam129c)	8.61975	-3.0181	0.0258775	0.303018	Down	family with sequence similarity 129, member C
ENSRNOG00000027901(Mrm1)	70.617	0.626664	0.0258791	0.303018	No	mitochondrial rRNA methyltransferase 1
ENSRNOG00000029046(AABR07035357.1)	59.9145	1.60714	0.0259054	0.303067	Up	NA
ENSRNOG00000008487(Amotl2)	292.83	-0.472354	0.0261738	0.305944	No	angiomotin like 2
ENSRNOG00000016853(Dsg1)	37.6047	1.18301	0.0264613	0.309039	Up	desmoglein 1
ENSRNOG00000018591(Rabepk)	76.608	0.649116	0.0265044	0.309063	No	Rab9 effector protein with kelch motifs
ENSRNOG00000029778(Maob)	4874.91	0.339808	0.0265257	0.309063	No	monoamine oxidase B
ENSRNOG00000002053(Fras1)	8.15468	-1.88427	0.0265312	0.309063	Down	Fraser extracellular matrix complex subunit 1
ENSRNOG00000004601(Hao1)	6487.72	-0.556865	0.0266365	0.310024	No	hydroxyacid oxidase 1
ENSRNOG00000000428(Cyp21a1)	12.3084	1.37478	0.0266997	0.310495	Up	cytochrome P450, family 21, subfamily a, polypeptide 1
ENSRNOG00000026186(Syde2)	184.542	0.602106	0.0267517	0.310601	No	synapse defective Rho GTPase homolog 2
ENSRNOG00000005669(Car8)	696.185	-0.644097	0.0267544	0.310601	No	carbonic anhydrase 8
ENSRNOG00000010592(Slc25a27)	29.22	0.985944	0.0267882	0.310729	No	solute carrier family 25, member 27
ENSRNOG00000017050(Lmntd2)	6.73159	1.98396	0.0268653	0.311359	Up	lamin tail domain containing 2
ENSRNOG00000008765(Zfhx4)	181.359	-0.484293	0.0269635	0.312105	No	zinc finger homeobox 4
ENSRNOG00000025327(Tert)	195.645	0.589529	0.0269754	0.312105	No	telomerase reverse transcriptase
ENSRNOG00000006588(Meox2)	126.529	-0.77257	0.0270792	0.312948	No	mesenchyme homeobox 2
ENSRNOG00000053232(Ror2)	20.7767	1.48302	0.0271064	0.312948	Up	receptor tyrosine kinase-like orphan receptor 2
ENSRNOG00000014879(Ttc7a)	721.365	-0.560254	0.0271271	0.312948	No	tetratricopeptide repeat domain 7A
ENSRNOG00000027376(Il17rc)	146.233	0.661758	0.0271403	0.312948	No	interleukin 17 receptor C
ENSRNOG00000062084(LOC680491)	150.222	-0.687568	0.027163	0.312948	No	similar to heat shock protein 1, alpha
ENSRNOG00000024952(Atp8b1)	669.956	0.421907	0.0273031	0.313955	No	ATPase phospholipid transporting 8B1
ENSRNOG00000053803(AABR07058656.1)	6.57995	1.94545	0.0273046	0.313955	Up	NA
ENSRNOG00000004180(Fam19a2)	26.0763	-1.04278	0.0273194	0.313955	Down	family with sequence similarity 19 member A2, C-C motif chemokine like
ENSRNOG00000012367(Pcdh7)	9.56346	-1.58721	0.0274703	0.315287	Down	protocadherin 7
ENSRNOG00000009663(Apex1)	305.477	0.515377	0.0274979	0.315287	No	apurinic/apyrimidinic endodeoxyribonuclease 1
ENSRNOG00000016879(Ldlrad4)	167.634	-0.448432	0.0275075	0.315287	No	low density lipoprotein receptor class A domain containing 4
ENSRNOG00000004442(Dglucy)	280.168	0.602467	0.0275278	0.315287	No	D-glutamate cyclase
ENSRNOG00000016971(Zfp612)	144.841	-0.488402	0.0276477	0.316146	No	zinc finger protein 612
ENSRNOG00000012771(Ddx41)	234.801	0.476188	0.0276491	0.316146	No	DEAD-box helicase 41
ENSRNOG00000017646(RGD1309651)	19.6997	1.32066	0.0277125	0.316605	Up	similar to 1190005I06Rik protein
ENSRNOG00000053615(Mrpl50)	504.885	0.448005	0.0277854	0.317173	No	mitochondrial ribosomal protein L50
ENSRNOG00000031965(Impdh2)	564.708	0.444553	0.0278145	0.317239	No	inosine monophosphate dehydrogenase 2
ENSRNOG00000060123(Kifc2)	135.344	0.668469	0.0280621	0.319796	No	kinesin family member C2
ENSRNOG00000003709(Kmo)	2867.56	0.482282	0.0281225	0.319953	No	kynurenine 3-monooxygenase
ENSRNOG00000023176(Kidins220)	943.837	-0.449634	0.0281387	0.319953	No	kinase D-interacting substrate 220
ENSRNOG00000009015(Nfx1)	1087.2	0.384031	0.0281463	0.319953	No	nuclear transcription factor, X-box binding 1
ENSRNOG00000038366(Larp1b)	1187.27	0.44701	0.0281888	0.320169	No	La ribonucleoprotein domain family, member 1B
ENSRNOG00000023764(Kctd2)	194.491	-0.549512	0.0282196	0.320253	No	potassium channel tetramerization domain containing 2
ENSRNOG00000012192(Znf740)	628.601	-0.48997	0.0284225	0.322287	No	zinc finger protein 740
ENSRNOG00000025810(Grcc10)	12.3412	1.49099	0.0285453	0.323411	Up	gene rich cluster, C10 gene
ENSRNOG00000002874(AABR07065078.1)	181.447	0.48777	0.0285827	0.323566	No	NA
ENSRNOG00000015519(Ces1d)	8247.74	0.64215	0.0286218	0.323739	No	carboxylesterase 1D
ENSRNOG00000010519(Cyp39a1)	3416.2	-0.422065	0.0289242	0.32661	No	cytochrome P450, family 39, subfamily a, polypeptide 1
ENSRNOG00000014191(Zfp395)	307.941	0.511741	0.028929	0.32661	No	zinc finger protein 395
ENSRNOG00000037851(Spidr)	193.758	-0.500806	0.0289474	0.32661	No	scaffolding protein involved in DNA repair
ENSRNOG00000027976(Il22ra1)	2.5968	3.68296	0.0289694	NA	Up	interleukin 22 receptor subunit alpha 1
ENSRNOG00000022615(Tp53i13)	141.049	0.7314	0.0289944	0.32687	No	tumor protein p53 inducible protein 13
ENSRNOG00000051837(Nwd2)	17.9352	-1.2755	0.0292185	0.329006	Down	NACHT and WD repeat domain containing 2
ENSRNOG00000009085(Prkag2)	232.579	-0.598865	0.0292321	0.329006	No	protein kinase AMP-activated non-catalytic subunit gamma 2
ENSRNOG00000021240(Atrn)	4776.54	-0.638861	0.0292723	0.329065	No	attractin
ENSRNOG00000013855(Zmym1)	120.575	-0.540717	0.0292856	0.329065	No	zinc finger MYM-type containing 1
ENSRNOG00000052802(Aldoa)	673.287	0.492889	0.0293312	0.329306	No	aldolase, fructose-bisphosphate A
ENSRNOG00000001115(Slc29a4)	6.81833	-1.93085	0.0293728	0.329306	Down	solute carrier family 29 member 4
ENSRNOG00000003147(Sqstm1)	9417.26	-0.404826	0.0293795	0.329306	No	sequestosome 1
ENSRNOG00000015133(Kmt2a)	298.519	-0.455173	0.0294367	0.329676	No	lysine methyltransferase 2A
ENSRNOG00000014297(Sdc4)	2901.57	-0.664641	0.0295843	0.330522	No	syndecan 4
ENSRNOG00000012406(Pcbp4)	178.586	0.516525	0.0295942	0.330522	No	poly(rC) binding protein 4
ENSRNOG00000023317(Colgalt1)	694.577	-0.397993	0.029614	0.330522	No	collagen beta(1-O)galactosyltransferase 1
ENSRNOG00000015029(Dbt)	1747.08	0.480735	0.0296286	0.330522	No	dihydrolipoamide branched chain transacylase E2
ENSRNOG00000048878(Smim24)	345.929	-0.496868	0.0296333	0.330522	No	small integral membrane protein 24
ENSRNOG00000062125(Aox3)	1629.08	-0.618575	0.0296579	0.330525	No	aldehyde oxidase 3
ENSRNOG00000020676(Ppp1r14a)	103.984	-0.644861	0.029838	0.332261	No	protein phosphatase 1, regulatory (inhibitor) subunit 14A
ENSRNOG00000016573(Dgat2)	4180.54	-0.586263	0.0298986	0.332507	No	diacylglycerol O-acyltransferase 2
ENSRNOG00000020144(RGD1310127)	346.485	-0.451786	0.0299088	0.332507	No	similar to cDNA sequence BC017158
ENSRNOG00000014900(Crem)	1552.19	-0.446281	0.030117	0.334549	No	cAMP responsive element modulator
ENSRNOG00000042543(RGD1566134)	61.6075	-2.77201	0.0305214	0.338765	Down	similar to alpha-2u-globulin
ENSRNOG00000019075(Stat5b)	342.272	-0.525907	0.0305641	0.338959	No	signal transducer and activator of transcription 5B
ENSRNOG00000037275(Tlcd2)	27.3806	1.08825	0.0305886	0.338959	Up	TLC domain containing 2
ENSRNOG00000020736(Nadsyn1)	323.064	-0.538453	0.0306248	0.339085	No	NAD synthetase 1
ENSRNOG00000019737(Sema4a)	73.7747	-0.891028	0.0306725	0.339095	No	semaphorin 4A
ENSRNOG00000043866(AY172581.24)	9482.71	0.720451	0.0306754	0.339095	No	NA
ENSRNOG00000002373(Akap1)	984.155	0.444255	0.0307011	0.339104	No	A-kinase anchoring protein 1
ENSRNOG00000029662(Wdfy4)	64.1453	-0.672619	0.0308075	0.339965	No	WDFY family member 4
ENSRNOG00000049876(Prkar1a)	1655.73	0.40332	0.0308288	0.339965	No	protein kinase cAMP-dependent type 1 regulatory subunit alpha
ENSRNOG00000038607(Tmem86b)	1327.49	-0.515759	0.0308677	0.340081	No	transmembrane protein 86B
ENSRNOG00000001079(Daglb)	148.04	-0.46423	0.0308893	0.340081	No	diacylglycerol lipase, beta
ENSRNOG00000021931(Uba6)	353.204	-0.383357	0.030934	0.340298	No	ubiquitin-like modifier activating enzyme 6
ENSRNOG00000001621(C2cd2)	534.466	-0.819673	0.0309955	0.3407	No	C2 calcium-dependent domain containing 2
ENSRNOG00000004032(Tmem94)	275.953	-0.459952	0.0310741	0.34115	No	NA
ENSRNOG00000000041(Slc26a1)	2413.23	-0.500105	0.0311038	0.34115	No	solute carrier family 26 member 1
ENSRNOG00000056322(AABR07071969.1)	16.8135	1.2959	0.0311114	0.34115	Up	NA
ENSRNOG00000058271(Chpt1)	2694.49	0.374573	0.0311615	0.341424	No	choline phosphotransferase 1
ENSRNOG00000014652(Aqp8)	1950.99	-0.362784	0.0312619	0.34225	No	aquaporin 8
ENSRNOG00000007801(R3hdm2)	1713.29	-0.450279	0.0313983	0.343468	No	R3H domain containing 2
ENSRNOG00000010060(Panx1)	54.4821	-1.19468	0.0314314	0.343555	Down	Pannexin 1
ENSRNOG00000008223(Cnr1)	2.4274	-3.72922	0.0315563	NA	Down	cannabinoid receptor 1
ENSRNOG00000021659(Acp4)	2.51005	3.66858	0.0315761	NA	Up	acid phosphatase 4
ENSRNOG00000031024(Sirpd)	7.39205	-2.05857	0.0316553	0.34561	Down	signal-regulatory protein delta
ENSRNOG00000027016(Cobll1)	469.024	0.360488	0.0316701	0.34561	No	cordon-bleu WH2 repeat protein-like 1
ENSRNOG00000019754(Gdap2)	179.079	-0.532899	0.0317374	0.346067	No	ganglioside-induced differentiation-associated-protein 2
ENSRNOG00000021380(Fads6)	1890.12	0.515242	0.0317918	0.346154	No	fatty acid desaturase 6
ENSRNOG00000005229(Sec16b)	1873.84	-0.331142	0.0318118	0.346154	No	SEC16 homolog B, endoplasmic reticulum export factor
ENSRNOG00000024111(Cage1)	32.6423	-0.971608	0.0318272	0.346154	No	cancer antigen 1
ENSRNOG00000038202(Calml4)	60.8631	0.754428	0.0318469	0.346154	No	calmodulin-like 4
ENSRNOG00000014135(Rab11fip4)	197.796	0.801552	0.03189	0.346233	No	RAB11 family interacting protein 4
ENSRNOG00000032261(Cyp2d4)	383.07	0.445452	0.0319049	0.346233	No	cytochrome P450, family 2, subfamily d, polypeptide 4
ENSRNOG00000043204(Harbi1)	98.9816	0.598103	0.0319718	0.346683	No	harbinger transposase derived 1
ENSRNOG00000007174(Utp11)	374.402	0.364673	0.032038	0.346892	No	UTP11, small subunit processome component
ENSRNOG00000033693(Naip2)	32.0738	0.99816	0.0320419	0.346892	No	NA
ENSRNOG00000050636(Arhgef10l)	237.24	-0.438905	0.0321246	0.347511	No	Rho guanine nucleotide exchange factor 10 like
ENSRNOG00000021316(Tmem98)	601.517	0.530581	0.0321762	0.347693	No	transmembrane protein 98
ENSRNOG00000001402(Lrch4)	278.358	0.46092	0.0321924	0.347693	No	leucine rich repeats and calponin homology domain containing 4
ENSRNOG00000037327(F8a1)	118.193	-0.618534	0.0322343	0.34787	No	coagulation factor VIII-associated 1
ENSRNOG00000018566(Ctsl)	14204.9	0.499285	0.0323396	0.348731	No	cathepsin L
ENSRNOG00000000879(Slc9a6)	193.009	-0.543889	0.0323725	0.34881	No	solute carrier family 9 member A6
ENSRNOG00000052668(Tcf24)	5.742	-2.64797	0.0324481	0.349349	Down	transcription factor 24
ENSRNOG00000053400(Cfi)	22912.9	-0.357696	0.0324821	0.349439	No	complement factor I
ENSRNOG00000011879(Nfat5)	911.471	-0.487692	0.0325913	0.350337	No	nuclear factor of activated T-cells 5
ENSRNOG00000002653(Kcnk2)	3.16903	-4.12098	0.032636	NA	Down	potassium two pore domain channel subfamily K member 2
ENSRNOG00000025604(Atad2)	93.1145	-0.592402	0.0327159	0.3514	No	ATPase family, AAA domain containing 2
ENSRNOG00000018051(Farp2)	426.268	-0.661738	0.0328228	0.35227	No	FERM, ARH/RhoGEF and pleckstrin domain protein 2
ENSRNOG00000007197(Nr1h4)	1414.39	-0.549091	0.0329556	0.352877	No	nuclear receptor subfamily 1, group H, member 4
ENSRNOG00000020619(Eif3g)	821.497	0.401432	0.0329565	0.352877	No	eukaryotic translation initiation factor 3, subunit G
ENSRNOG00000012927(Rrp9)	85.3446	0.651423	0.03296	0.352877	No	ribosomal RNA processing 9, U3 small nucleolar RNA binding protein
ENSRNOG00000019528(Plekhg6)	69.753	0.705547	0.0329932	0.352877	No	pleckstrin homology and RhoGEF domain containing G6
ENSRNOG00000020083(Scly)	1486.57	-0.527059	0.0330938	0.352877	No	selenocysteine lyase
ENSRNOG00000026497(Pigc)	281.217	-0.478756	0.0331501	0.352877	No	phosphatidylinositol glycan anchor biosynthesis, class C
ENSRNOG00000042258(RGD1561157)	37.6712	0.805254	0.0331599	0.352877	No	RGD1561157
ENSRNOG00000002636(Abat)	2666.39	0.402977	0.0331627	0.352877	No	4-aminobutyrate aminotransferase
ENSRNOG00000052354(Arhgef40)	83.0449	0.742906	0.0331659	0.352877	No	Rho guanine nucleotide exchange factor 40
ENSRNOG00000010714(Fgl1)	19245	-0.502181	0.0331802	0.352877	No	fibrinogen-like 1
ENSRNOG00000012576(Selenos)	565.185	0.452925	0.033195	0.352877	No	selenoprotein S
ENSRNOG00000030880(Hs6st2)	3.89526	-3.51355	0.0331991	0.352877	Down	heparan sulfate 6-O-sulfotransferase 2
ENSRNOG00000060568(Ptpn21)	639.295	0.369112	0.0332156	0.352877	No	protein tyrosine phosphatase, non-receptor type 21
ENSRNOG00000019485(Bckdk)	286.208	-0.434165	0.0333294	0.353694	No	branched chain ketoacid dehydrogenase kinase
ENSRNOG00000029844(Akr1c2)	787.761	0.520711	0.0333444	0.353694	No	aldo-keto reductase family 1, member C2
ENSRNOG00000007266(RGD1311251)	354.073	0.458338	0.0335109	0.355184	No	similar to RIKEN cDNA 4930550C14
ENSRNOG00000021176(Mtmr11)	21.9213	1.10987	0.0335769	0.355607	Up	myotubularin related protein 11
ENSRNOG00000021856(Lat2)	7.87866	-1.67493	0.0337537	0.357004	Down	linker for activation of T cells family, member 2
ENSRNOG00000057901(Zfp707)	42.6294	0.784215	0.0337611	0.357004	No	zinc finger protein 707
ENSRNOG00000000985(Cpsf4)	491.231	0.396027	0.0338928	0.358109	No	cleavage and polyadenylation specific factor 4
ENSRNOG00000018765(Pold4)	467.233	0.568439	0.0339181	0.358109	No	DNA polymerase delta 4, accessory subunit
ENSRNOG00000028207(Colgalt2)	14.4867	1.30175	0.0339746	0.358429	Up	collagen beta(1-O)galactosyltransferase 2
ENSRNOG00000025823(Rbm46)	42.9833	-0.820221	0.0341511	0.359907	No	RNA binding motif protein 46
ENSRNOG00000027784(Tsku)	1586.37	-1.04166	0.0341675	0.359907	Down	tsukushi, small leucine rich proteoglycan
ENSRNOG00000033700(Bud23)	158.151	0.490823	0.0343504	0.361426	No	BUD23, rRNA methyltransferase and ribosome maturation factor
ENSRNOG00000047145(LOC102551340)	177.899	-0.497274	0.0343648	0.361426	No	zinc finger protein 728-like
ENSRNOG00000039576(Suv39h1l1)	78.6481	0.58464	0.0344206	0.361734	No	NA
ENSRNOG00000010029(Ubald2)	141.774	0.454946	0.034469	0.361965	No	UBA-like domain containing 2
ENSRNOG00000017751(Arl6ip1)	1308.1	-0.460192	0.0345319	0.362346	No	ADP-ribosylation factor like GTPase 6 interacting protein 1
ENSRNOG00000055226(Dab2ip)	534.979	-0.410574	0.0346076	0.362605	No	DAB2 interacting protein
ENSRNOG00000060594(LOC100911672)	6.61043	-2.0601	0.0346098	0.362605	Down	atrophin-1-like
ENSRNOG00000016744(Chd6)	322.439	-0.423992	0.0346504	0.362752	No	chromodomain helicase DNA binding protein 6
ENSRNOG00000008648(Mogs)	8.59759	-3.29138	0.0346976	0.362968	Down	NA
ENSRNOG00000009549(Fbxo3)	2155.06	0.367609	0.0348141	0.363907	No	F-box protein 3
ENSRNOG00000061127(AABR07057844.2)	2.55453	-3.80267	0.0349387	NA	Down	NA
ENSRNOG00000050210(RT1-CE10)	108.027	1.10213	0.0349454	0.365	Up	RT1 class I, locus CE10
ENSRNOG00000029784(Pak1)	276.565	-0.559356	0.0350862	0.366166	No	p21 (RAC1) activated kinase 1
ENSRNOG00000012730(Lrrk1)	166.978	-0.455075	0.0351107	0.366166	No	leucine-rich repeat kinase 1
ENSRNOG00000007758(LOC100362350)	248.888	0.547485	0.035181	0.366619	No	hydroxysteroid 17-beta dehydrogenase 6-like
ENSRNOG00000021513(Rtn4rl2)	64.0005	-1.14434	0.0353831	0.368443	Down	reticulon 4 receptor-like 2
ENSRNOG00000000781(Rnf39)	192.02	-0.63444	0.0354175	0.36852	No	ring finger protein 39
ENSRNOG00000048161(Tlr9)	1.64202	-4.243	0.0355443	NA	Down	toll-like receptor 9
ENSRNOG00000005783(Dlg5)	63.1026	-0.618277	0.0355536	0.369654	No	discs large MAGUK scaffold protein 5
ENSRNOG00000006749(Tmtc3)	177.896	-0.457409	0.0355807	0.369654	No	transmembrane and tetratricopeptide repeat containing 3
ENSRNOG00000005243(Pop1)	87.0198	-0.569298	0.035675	0.370352	No	POP1 homolog, ribonuclease P/MRP subunit
ENSRNOG00000017036(Sec11c)	707.305	-0.453734	0.0357774	0.370983	No	SEC11 homolog C, signal peptidase complex subunit
ENSRNOG00000017600(Ptpn9)	203.295	-0.52148	0.0357901	0.370983	No	protein tyrosine phosphatase, non-receptor type 9
ENSRNOG00000000112(Champ1)	219.406	-0.481568	0.0358841	0.371575	No	chromosome alignment maintaining phosphoprotein 1
ENSRNOG00000003763(Prdx4)	1715.54	-0.532331	0.035945	0.371575	No	peroxiredoxin 4
ENSRNOG00000018232(Srf)	173.108	-0.475022	0.035965	0.371575	No	serum response factor
ENSRNOG00000020871(Ltbp4)	311.084	-0.467413	0.0359694	0.371575	No	latent transforming growth factor beta binding protein 4
ENSRNOG00000032660(Adgrl2)	984.917	-0.412107	0.0359835	0.371575	No	adhesion G protein-coupled receptor L2
ENSRNOG00000026952(Rgsl1)	2.38279	3.58519	0.0360016	NA	Up	regulator of G-protein signaling like 1
ENSRNOG00000049851(Fmo6)	11.6259	-2.62507	0.0360494	0.371806	Down	flavin containing monooxygenase 6
ENSRNOG00000042445(AC130970.1)	5.26939	2.3598	0.0360839	0.371806	Up	NA
ENSRNOG00000045747(LOC100912380)	126.318	-0.829239	0.0360876	0.371806	No	calpain small subunit 1-like
ENSRNOG00000059669(AABR07060394.2)	2.67856	-3.86258	0.0361162	NA	Down	NA
ENSRNOG00000023366(Styxl1)	28.462	0.913723	0.0361578	0.371971	No	serine/threonine/tyrosine interacting-like 1
ENSRNOG00000059579(Gpt2)	2689.32	0.851785	0.0361581	0.371971	No	glutamic--pyruvic transaminase 2
ENSRNOG00000000308(Zbtb24)	82.725	-0.627282	0.036314	0.373293	No	zinc finger and BTB domain containing 24
ENSRNOG00000047535(AABR07051670.1)	3.19421	3.03725	0.0363527	NA	Up	NA
ENSRNOG00000019009(Arrdc2)	48.1312	-0.92175	0.0364265	0.373761	No	arrestin domain containing 2
ENSRNOG00000036592(Zfp518a)	192.431	-0.593182	0.0364301	0.373761	No	zinc finger protein 518A
ENSRNOG00000054978(Hist1h1c)	544.903	-0.416436	0.0364417	0.373761	No	histone cluster 1 H1 family member c
ENSRNOG00000030332(Ighg1)	3.67654	-4.37251	0.0364758	0.373829	Down	immunoglobulin heavy constant gamma 1
ENSRNOG00000012480(Pxylp1)	221.384	-0.546616	0.0365382	0.374187	No	2-phosphoxylose phosphatase 1
ENSRNOG00000050499(Mup4)	305.157	-2.37926	0.0365872	0.374408	Down	major urinary protein 4
ENSRNOG00000039730(Orai3)	190.591	-0.497286	0.0367419	0.375451	No	ORAI calcium release-activated calcium modulator 3
ENSRNOG00000059203(AC133265.1)	17.4157	1.07101	0.0367622	0.375451	Up	NA
ENSRNOG00000011781(Oplah)	933.649	0.434987	0.0367717	0.375451	No	5-oxoprolinase (ATP-hydrolysing)
ENSRNOG00000042369(RGD1564614)	5306.8	-0.488631	0.036828	0.375745	No	similar to complement factor H-related protein
ENSRNOG00000017060(Ryr2)	5.77205	-2.68493	0.0368689	0.375881	Down	ryanodine receptor 2
ENSRNOG00000014142(Ogfrl1)	79.9502	0.631485	0.0369938	0.376873	No	opioid growth factor receptor-like 1
ENSRNOG00000001404(Agfg2)	591.403	0.389559	0.0370253	0.376912	No	ArfGAP with FG repeats 2
ENSRNOG00000047250(Gmfb)	229.891	0.704839	0.0371208	0.377603	No	glia maturation factor, beta
ENSRNOG00000032942(Neu1)	296.322	0.543758	0.0371797	0.377761	No	neuraminidase 1
ENSRNOG00000000902(Hsph1)	1299.95	-0.605465	0.0371918	0.377761	No	heat shock protein family H (Hsp110) member 1
ENSRNOG00000013121(Mier3)	196.299	-0.44312	0.0372929	0.378052	No	MIER family member 3
ENSRNOG00000020624(Acadsb)	1524.82	0.805524	0.0373052	0.378052	No	acyl-CoA dehydrogenase, short/branched chain
ENSRNOG00000047854(LOC108348072)	4.1714	2.33755	0.0373444	0.378052	Up	class II histocompatibility antigen, M alpha chain
ENSRNOG00000005250(Abcg5)	100.336	1.25998	0.0373573	0.378052	Up	ATP binding cassette subfamily G member 5
ENSRNOG00000050224(Stambpl1)	55.1552	-1.15166	0.037359	0.378052	Down	STAM binding protein-like 1
ENSRNOG00000023334(Parp14)	1849.37	-0.691528	0.0374079	0.378266	No	poly (ADP-ribose) polymerase family, member 14
ENSRNOG00000050232(LOC680406)	57255.5	-0.499288	0.0374563	0.378475	No	similar to Urinary protein 2 precursor (RUP-2)
ENSRNOG00000052555(Hist2h2aa2)	19.302	2.44074	0.0375678	0.379233	Up	histone cluster 2 H2A family member A2
ENSRNOG00000010410(Serpina3c)	76810.1	-0.695809	0.0376038	0.379233	No	serine (or cysteine) proteinase inhibitor, clade A, member 3C
ENSRNOG00000036726(Cd300e)	26.6453	-0.896671	0.037639	0.379233	No	Cd300e molecule
ENSRNOG00000015205(Cyb5a)	17680	0.539022	0.0376425	0.379233	No	cytochrome b5 type A
ENSRNOG00000047864(RT1-DMa)	5.34809	-2.89283	0.0377178	0.379388	Down	RT1 class II, locus DMa
ENSRNOG00000005886(Zscan20)	66.3341	-0.646374	0.0377389	0.379388	No	zinc finger and SCAN domain containing 20
ENSRNOG00000010350(Rcan2)	250.318	0.523252	0.0377414	0.379388	No	regulator of calcineurin 2
ENSRNOG00000027489(Mn1)	9.1494	1.52447	0.0378144	0.379843	Up	MN1 proto-oncogene, transcriptional regulator
ENSRNOG00000016892(Nr2f6)	364.116	-0.54813	0.0378793	0.380214	No	nuclear receptor subfamily 2, group F, member 6
ENSRNOG00000050229(LOC102550314)	15.8789	-4.58574	0.0379537	0.380615	Down	uncharacterized LOC102550314
ENSRNOG00000037428(Zfp605)	13.0883	1.2145	0.0380273	0.380615	Up	zinc finger protein 605
ENSRNOG00000001746(Ncbp2)	8.5511	2.89728	0.0380651	0.380615	Up	nuclear cap binding protein subunit 2
ENSRNOG00000006740(Castor1)	22.8731	1.0787	0.0380793	0.380615	Up	cytosolic arginine sensor for mTORC1 subunit 1
ENSRNOG00000046975(Sult4a1)	24.0505	-8.10636	0.0380858	0.380615	Down	sulfotransferase family 4A, member 1
ENSRNOG00000011042(RGD1560925)	40.0844	0.81344	0.0380866	0.380615	No	similar to 2610034M16Rik protein
ENSRNOG00000027229(Slc35d2)	683.336	-0.809273	0.0381283	0.380753	No	solute carrier family 35 member D2
ENSRNOG00000021023(Mag)	2.56428	3.66657	0.0381595	NA	Up	myelin-associated glycoprotein
ENSRNOG00000006889(Ambp)	51918.3	-0.432893	0.0383184	0.382236	No	alpha-1-microglobulin/bikunin precursor
ENSRNOG00000012434(Zfp598)	736.948	0.356175	0.0383329	0.382236	No	zinc finger protein 598
ENSRNOG00000021058(Grwd1)	156.947	0.483979	0.0384016	0.382642	No	glutamate-rich WD repeat containing 1
ENSRNOG00000014208(Dctn3)	151.6	0.451614	0.0384645	0.382989	No	dynactin subunit 3
ENSRNOG00000007881(Mtmr14)	394.32	0.38203	0.0385112	0.383015	No	myotubularin related protein 14
ENSRNOG00000060538(Cdc42se1)	545.956	-0.372434	0.0385233	0.383015	No	CDC42 small effector 1
ENSRNOG00000048682(Zwint)	655.797	0.370071	0.0385637	0.383034	No	ZW10 interacting kinetochore protein
ENSRNOG00000019023(Tars)	1989.32	-0.457595	0.0385879	0.383034	No	threonyl-tRNA synthetase
ENSRNOG00000046284(AABR07027451.1)	6.39537	2.53786	0.0386094	0.383034	Up	NA
ENSRNOG00000017601(Srd5a1)	2826.64	0.573459	0.0386387	0.383045	No	steroid 5 alpha-reductase 1
ENSRNOG00000018648(Mppe1)	341.486	-0.426534	0.0388064	0.384213	No	metallophosphoesterase 1
ENSRNOG00000057284(Cenpb)	425.144	0.446997	0.0388128	0.384213	No	centromere protein B
ENSRNOG00000047781(Slc25a23)	941.533	-0.431152	0.0388735	0.384528	No	solute carrier family 25 member 23
ENSRNOG00000018484(Plk3)	77.0541	0.925289	0.0389094	0.384528	No	polo-like kinase 3
ENSRNOG00000047000(Fuom)	15.3929	1.79703	0.0389292	0.384528	Up	fucose mutarotase
ENSRNOG00000009273(LOC259244)	20844.9	-1.81301	0.0389685	0.384638	Down	alpha-2u globulin PGCL3
ENSRNOG00000009068(Phlda3)	257.35	-0.603457	0.0390703	0.385333	No	pleckstrin homology-like domain, family A, member 3
ENSRNOG00000000653(Nr5a2)	1339.78	0.292008	0.0390965	0.385333	No	nuclear receptor subfamily 5, group A, member 2
ENSRNOG00000059776(Tnks2)	21.5401	2.26249	0.0391237	0.385333	Up	tankyrase 2
ENSRNOG00000016675(Kcnn2)	45.4954	-1.649	0.0391848	0.385656	Down	potassium calcium-activated channel subfamily N member 2
ENSRNOG00000038597(Dlg1)	510.833	-0.406618	0.0392606	0.386035	No	discs large MAGUK scaffold protein 1
ENSRNOG00000026799(Zbtb9)	67.7253	-0.585553	0.0392915	0.386035	No	zinc finger and BTB domain containing 9
ENSRNOG00000019296(Gnat2)	7.73495	-1.60931	0.0393226	0.386035	Down	G protein subunit alpha transducin 2
ENSRNOG00000023628(Tmem106a)	81.2104	0.539762	0.0393365	0.386035	No	transmembrane protein 106A
ENSRNOG00000019368(Scnn1a)	89.9158	1.3963	0.0393677	0.386064	Up	sodium channel epithelial 1 alpha subunit
ENSRNOG00000021139(Esrra)	179.144	0.559417	0.0395087	0.386939	No	estrogen related receptor, alpha
ENSRNOG00000022800(Sp140)	157.946	0.549509	0.0395326	0.386939	No	SP140 nuclear body protein
ENSRNOG00000047565(LOC100911186)	1503.27	0.373755	0.039542	0.386939	No	enoyl-CoA hydratase, mitochondrial-like
ENSRNOG00000019007(Rpl14)	1334.47	0.552296	0.0396028	0.387256	No	ribosomal protein L14
ENSRNOG00000037374(Ly6al)	23.0111	-8.04244	0.0396354	0.387258	Down	lymphocyte antigen 6 complex, locus A-like
ENSRNOG00000058087(Lilrc2)	2.38825	3.57773	0.0396644	NA	Up	leukocyte immunoglobulin-like receptor, subfamily C, member 2
ENSRNOG00000046763(Adssl1)	367.746	0.5093	0.0396775	0.387258	No	adenylosuccinate synthase like 1
ENSRNOG00000017319(Mertk)	425.914	0.57434	0.0396882	0.387258	No	MER proto-oncogene, tyrosine kinase
ENSRNOG00000050152(Chsy3)	26.0693	-0.99988	0.0397368	0.387402	No	chondroitin sulfate synthase 3
ENSRNOG00000032959(Adh7)	582.376	0.837776	0.0397982	0.387402	No	alcohol dehydrogenase 7 (class IV), mu or sigma polypeptide
ENSRNOG00000020450(Slc26a6)	92.8896	-0.611012	0.0397996	0.387402	No	solute carrier family 26 member 6
ENSRNOG00000052873(Npnt)	79.6238	-0.863482	0.0398165	0.387402	No	nephronectin
ENSRNOG00000016032(Cnnm3)	378.126	-0.389397	0.0399616	0.388536	No	cyclin and CBS domain divalent metal cation transport mediator 3
ENSRNOG00000012236(Hddc3)	368.787	0.446095	0.0400051	0.388562	No	HD domain containing 3
ENSRNOG00000015155(Tnnc2)	10.9819	1.59953	0.0400212	0.388562	Up	troponin C2, fast skeletal type
ENSRNOG00000005758(Btbd11)	68.564	-0.977457	0.0400834	0.388825	No	BTB domain containing 11
ENSRNOG00000010540(Mrpl45)	277.79	0.383339	0.0401234	0.388825	No	mitochondrial ribosomal protein L45
ENSRNOG00000018297(Ocln)	549.946	0.417592	0.0401338	0.388825	No	occludin
ENSRNOG00000021032(Sphk2)	328.99	-0.519644	0.040285	0.390013	No	sphingosine kinase 2
ENSRNOG00000056098(Tfpt)	76.9243	0.600954	0.0404434	0.391269	No	TCF3 fusion partner
ENSRNOG00000027175(Cnpy4)	114.366	0.492532	0.0405686	0.392146	No	canopy FGF signaling regulator 4
ENSRNOG00000016873(Msrb2)	351.311	-0.491169	0.0405916	0.392146	No	methionine sulfoxide reductase B2
ENSRNOG00000026407(Fam184a)	54.1786	-0.851877	0.0406931	0.392268	No	family with sequence similarity 184, member A
ENSRNOG00000014791(Peg3)	814.087	0.545628	0.0407843	0.392268	No	paternally expressed 3
ENSRNOG00000008364(Cat)	56125.8	-0.535535	0.040807	0.392268	No	catalase
ENSRNOG00000028701(C8g)	2451.36	-0.558915	0.0408125	0.392268	No	complement C8 gamma chain
ENSRNOG00000020272(5330417C22Rik)	278.918	-0.864715	0.0408394	0.392268	No	NA
ENSRNOG00000004912(Itgav)	228.005	-0.741104	0.0408441	0.392268	No	integrin subunit alpha V
ENSRNOG00000029726(Gstm1)	12110.5	-0.56618	0.0408523	0.392268	No	glutathione S-transferase mu 1
ENSRNOG00000011340(Ankrd13c)	495.178	-0.48184	0.0408636	0.392268	No	ankyrin repeat domain 13C
ENSRNOG00000033583(LOC100910577)	59.3839	-0.891771	0.0408693	0.392268	No	zinc finger protein 709-like
ENSRNOG00000027622(Slc35e3)	259.215	0.417658	0.0408918	0.392268	No	solute carrier family 35, member E3
ENSRNOG00000001623(Zbtb21)	211.072	-0.453152	0.0409874	0.392908	No	zinc finger and BTB domain containing 21
ENSRNOG00000053812(Selenbp1)	178.333	1.97863	0.0410849	0.393567	Up	selenium binding protein 1
ENSRNOG00000054757(Adcy6)	804.693	0.354318	0.0411226	0.393594	No	adenylate cyclase 6
ENSRNOG00000042084(Acsm1)	7759.41	0.356159	0.0411744	0.393594	No	acyl-CoA synthetase medium-chain family member 1
ENSRNOG00000019159(Jakmip2)	7.49424	1.96906	0.0411815	0.393594	Up	janus kinase and microtubule interacting protein 2
ENSRNOG00000055451(Gcnt4)	61.1831	-0.997596	0.0412061	0.393594	No	glucosaminyl (N-acetyl) transferase 4, core 2
ENSRNOG00000027096(Ctsw)	11.9335	-1.48249	0.041232	0.393594	Down	cathepsin W
ENSRNOG00000046912(Nr1d2)	1300.79	0.489714	0.0413341	0.394135	No	nuclear receptor subfamily 1, group D, member 2
ENSRNOG00000047280(Cttn)	87.4075	1.18945	0.0413464	0.394135	Up	cortactin
ENSRNOG00000030199(Tmem192)	257.645	-0.470965	0.0414364	0.394682	No	transmembrane protein 192
ENSRNOG00000003267(Pycr2)	33.9778	-0.812912	0.041462	0.394682	No	pyrroline-5-carboxylate reductase 2
ENSRNOG00000000281(Prodh1)	2510.9	0.537244	0.0415103	0.394682	No	proline dehydrogenase 1
ENSRNOG00000002051(Synj1)	248.523	-0.424831	0.0415195	0.394682	No	synaptojanin 1
ENSRNOG00000046864(Acot4)	325.612	0.763591	0.0416105	0.395271	No	acyl-CoA thioesterase 4
ENSRNOG00000022802(Tmem184b)	126.656	-0.503787	0.0416908	0.395758	No	transmembrane protein 184B
ENSRNOG00000047179(Aplp2)	4280.28	-0.338117	0.0417587	0.396127	No	amyloid beta precursor like protein 2
ENSRNOG00000011261(Ttc14)	211.279	-0.476916	0.0418093	0.396331	No	tetratricopeptide repeat domain 14
ENSRNOG00000048636(Il2rb)	18.7642	-1.01911	0.041856	0.396499	Down	interleukin 2 receptor subunit beta
ENSRNOG00000016526(Dsg2)	1541.27	0.438364	0.0420726	0.398263	No	desmoglein 2
ENSRNOG00000018291(Vkorc1l1)	22.261	1.29508	0.0421007	0.398263	Up	vitamin K epoxide reductase complex, subunit 1-like 1
ENSRNOG00000057881(Sppl2b)	116.39	-0.500015	0.0421507	0.398452	No	signal peptide peptidase-like 2B
ENSRNOG00000022143(Dusp23)	38.6277	0.768859	0.042179	0.398452	No	dual specificity phosphatase 23
ENSRNOG00000002553(Smim14)	2432.08	-0.535335	0.0422979	0.399298	No	small integral membrane protein 14
ENSRNOG00000000635(Arid5b)	107.751	0.576861	0.04236	0.399607	No	AT-rich interaction domain 5B
ENSRNOG00000042526(Wfdc6a)	2.39916	-4.79488	0.0423961	NA	Down	WAP four-disulfide core domain 6A
ENSRNOG00000015179(Tradd)	103.802	-0.565633	0.042621	0.401792	No	TNFRSF1A-associated via death domain
ENSRNOG00000000527(Mtch1)	414.068	0.389322	0.0426725	0.401828	No	mitochondrial carrier 1
ENSRNOG00000051816(Tigar)	37.9043	-0.843193	0.0426837	0.401828	No	TP53 induced glycolysis regulatory phosphatase
ENSRNOG00000001720(Hes1)	147.412	-0.544394	0.0428523	0.403137	No	hes family bHLH transcription factor 1
ENSRNOG00000054549(Lss)	421.533	0.796334	0.0429306	0.403406	No	lanosterol synthase
ENSRNOG00000039457(Pcdhgb5)	5.49806	-1.99789	0.042953	0.403406	Down	protocadherin gamma subfamily B, 5
ENSRNOG00000046183(AABR07055280.1)	600.001	0.965411	0.0429696	0.403406	No	NA
ENSRNOG00000050374(Pigg)	12.3499	-1.64738	0.0431808	0.40511	Down	phosphatidylinositol glycan anchor biosynthesis, class G
ENSRNOG00000054876(RF00045)	1.55144	-4.15171	0.043202	NA	Down	NA
ENSRNOG00000004400(Avpr1a)	1084.18	-0.913588	0.0432118	0.405122	No	arginine vasopressin receptor 1A
ENSRNOG00000014700(Ttc36)	2169.38	0.427413	0.0433854	0.40647	No	tetratricopeptide repeat domain 36
ENSRNOG00000000440(Pbx2)	306.315	0.466639	0.0434986	0.407188	No	PBX homeobox 2
ENSRNOG00000010048(Dctn1)	579.812	0.359396	0.043523	0.407188	No	dynactin subunit 1
ENSRNOG00000017510(Mfge8)	710.884	0.494916	0.0435516	0.407188	No	milk fat globule-EGF factor 8 protein
ENSRNOG00000017840(Pik3c3)	436.863	-0.419354	0.0436954	0.408253	No	phosphatidylinositol 3-kinase, catalytic subunit type 3
ENSRNOG00000008283(B4galt5)	162.479	0.635751	0.0439266	0.410132	No	beta-1,4-galactosyltransferase 5
ENSRNOG00000033921(Als2cl)	97.6728	-0.56587	0.0439727	0.410281	No	ALS2 C-terminal like
ENSRNOG00000031421(Eif1a)	726.574	-0.354013	0.0440261	0.410499	No	eukaryotic translation initiation factor 1A
ENSRNOG00000018623(Rev1)	397.917	0.684858	0.0441616	0.411481	No	REV1, DNA directed polymerase
ENSRNOG00000012953(Arsa)	569.483	-0.522516	0.0444297	0.413697	No	arylsulfatase A
ENSRNOG00000002202(Sowahb)	149.945	-0.505198	0.044518	0.413989	No	sosondowah ankyrin repeat domain family member B
ENSRNOG00000002291(Brwd3)	130.03	-0.606134	0.0445226	0.413989	No	bromodomain and WD repeat domain containing 3
ENSRNOG00000018483(Smad1)	382.986	-0.417287	0.0445822	0.413989	No	SMAD family member 1
ENSRNOG00000018144(Depdc5)	296.715	-0.495389	0.0445825	0.413989	No	DEP domain containing 5
ENSRNOG00000017951(Ranbp9)	302.382	-0.365876	0.0446383	0.414225	No	RAN binding protein 9
ENSRNOG00000008169(Slc24a2)	2.1074	-4.60012	0.0447397	NA	Down	solute carrier family 24 member 2
ENSRNOG00000056398(AABR07036855.1)	697.341	0.345489	0.0448883	0.415842	No	NA
ENSRNOG00000005193(Pfas)	318.715	0.428774	0.0449374	0.415842	No	phosphoribosylformylglycinamidine synthase
ENSRNOG00000011677(Slc39a10)	59.8414	-0.764974	0.0449489	0.415842	No	solute carrier family 39 member 10
ENSRNOG00000047943(Alkbh6)	19.5117	1.27557	0.0449946	0.415842	Up	alkB homolog 6
ENSRNOG00000034134(Cpm)	25.2916	1.09128	0.0450104	0.415842	Up	carboxypeptidase M
ENSRNOG00000059113(AABR07019085.1)	29.0491	-0.830487	0.0450424	0.415842	No	NA
ENSRNOG00000046159(Gns)	121.148	1.25178	0.0450492	0.415842	Up	glucosamine (N-acetyl)-6-sulfatase
ENSRNOG00000061499(Kmt2d)	1386.2	-0.336083	0.0450812	0.415842	No	lysine methyltransferase 2D
ENSRNOG00000048843(Tsfm)	104.396	0.508292	0.0450869	0.415842	No	Ts translation elongation factor, mitochondrial
ENSRNOG00000009427(Tbx21)	5.81071	-2.09995	0.0451567	0.415892	Down	T-box 21
ENSRNOG00000017878(Aldh1a7)	410.419	2.40108	0.0451627	0.415892	Up	aldehyde dehydrogenase family 1, subfamily A7
ENSRNOG00000021900(AABR07055834.1)	60.3927	-0.836509	0.0452033	0.415892	No	NA
ENSRNOG00000042308(LOC680200)	94.3986	-0.609831	0.0452143	0.415892	No	similar to zinc finger protein 455
ENSRNOG00000038025(Rpp38)	18.7832	-1.04064	0.0452975	0.416377	Down	ribonuclease P/MRP subunit p38
ENSRNOG00000049464(Cyp2c13)	44259.9	-0.586045	0.045364	0.416606	No	cytochrome P450, family 2, subfamily c, polypeptide 13
ENSRNOG00000029773(Atm)	426.92	-0.384302	0.0453835	0.416606	No	ATM serine/threonine kinase
ENSRNOG00000008741(Camsap2)	416.07	-0.353098	0.0454252	0.416708	No	calmodulin regulated spectrin-associated protein family, member 2
ENSRNOG00000005865(Itprid2)	823.51	-0.450194	0.0454845	0.416972	No	NA
ENSRNOG00000000082(Hltf)	177.249	-0.528463	0.0456204	0.417619	No	helicase-like transcription factor
ENSRNOG00000048723(Pros1)	4877.78	-0.276214	0.045641	0.417619	No	protein S
ENSRNOG00000029087(Nap1l3)	19.0514	-1.01501	0.0456817	0.417619	Down	nucleosome assembly protein 1-like 3
ENSRNOG00000028711(Dgat1)	332.728	0.432319	0.0457043	0.417619	No	diacylglycerol O-acyltransferase 1
ENSRNOG00000003726(Scml2)	3.6928	-2.74994	0.0457102	0.417619	Down	Scm polycomb group protein like 2
ENSRNOG00000004964(Erbb3)	2768.8	0.357109	0.0457388	0.417619	No	erb-b2 receptor tyrosine kinase 3
ENSRNOG00000048101(Zfp397)	65.4288	-0.634319	0.0458077	0.417783	No	zinc finger protein 397
ENSRNOG00000007254(Ttc9)	7.61289	1.90853	0.045818	0.417783	Up	tetratricopeptide repeat domain 9
ENSRNOG00000016484(Gstk1)	1981.46	0.524541	0.0458903	0.418162	No	glutathione S-transferase kappa 1
ENSRNOG00000061118(LOC102551095)	65.5997	-0.70659	0.0459933	0.418822	No	uncharacterized LOC102551095
ENSRNOG00000011016(Slc7a2)	3444.33	0.92872	0.0462177	0.420585	No	solute carrier family 7 member 2
ENSRNOG00000002199(Tmem165)	150.898	-0.499798	0.046362	0.421616	No	transmembrane protein 165
ENSRNOG00000012366(Mesd)	460.218	0.355701	0.0465006	0.422595	No	mesoderm development LRP chaperone
ENSRNOG00000016566(Arhgap39)	58.6894	-0.628991	0.0465359	0.422634	No	Rho GTPase activating protein 39
ENSRNOG00000001396(Mospd3)	499.134	0.372024	0.0466916	0.423766	No	motile sperm domain containing 3
ENSRNOG00000027171(NEWGENE_1304700)	8.99812	-2.2267	0.0468468	0.424448	Down	N-deacetylase/N-sulfotransferase (heparan glucosaminyl) 2
ENSRNOG00000010629(Nod1)	214.646	-0.411256	0.0468753	0.424448	No	nucleotide-binding oligomerization domain containing 1
ENSRNOG00000030938(AABR07049499.1)	368.044	0.720585	0.0468767	0.424448	No	NA
ENSRNOG00000045621(Gatc)	3.30685	-5.23352	0.0469327	NA	Down	glutamyl-tRNA amidotransferase subunit C
ENSRNOG00000017030(Arid1b)	344.189	-0.392595	0.0469638	0.424448	No	AT-rich interaction domain 1B
ENSRNOG00000014096(AABR07031756.1)	2327.54	-0.474878	0.0469902	0.424448	No	NA
ENSRNOG00000033573(Sgk2)	142.284	-0.817042	0.047045	0.424448	No	SGK2, serine/threonine kinase 2
ENSRNOG00000052003(Mkrn2os)	4.0107	2.2694	0.0470511	0.424448	Up	MKRN2 opposite strand
ENSRNOG00000015517(Zfp444)	253.981	0.374008	0.0470827	0.424448	No	zinc finger protein 444
ENSRNOG00000033570(Arhgap8)	372.501	0.577001	0.0470864	0.424448	No	Rho GTPase activating protein 8
ENSRNOG00000019073(Ikbkb)	473.951	-0.343226	0.0471183	0.424448	No	inhibitor of nuclear factor kappa B kinase subunit beta
ENSRNOG00000030449(Gsta4)	2436.96	0.539649	0.0471253	0.424448	No	glutathione S-transferase alpha 4
ENSRNOG00000019490(Slc20a2)	960.624	-0.338735	0.0471402	0.424448	No	solute carrier family 20 member 2
ENSRNOG00000018775(Cystm1)	40.303	-0.840951	0.0471772	0.424501	No	cysteine-rich transmembrane module containing 1
ENSRNOG00000011068(Papss2)	2914.47	0.377454	0.0472325	0.424719	No	3'-phosphoadenosine 5'-phosphosulfate synthase 2
ENSRNOG00000001195(Trpv4)	5.98117	2.03729	0.0473199	0.425059	Up	transient receptor potential cation channel, subfamily V, member 4
ENSRNOG00000056894(St6galnac3)	40.7654	-0.952554	0.0473327	0.425059	No	ST6 N-acetylgalactosaminide alpha-2,6-sialyltransferase 3
ENSRNOG00000008320(Lypla1)	3052.33	-0.464635	0.0474215	0.425418	No	lysophospholipase I
ENSRNOG00000037481(AC095390.1)	10.4267	-1.49723	0.047435	0.425418	Down	NA
ENSRNOG00000045647(Hax1)	398.468	0.352981	0.0474745	0.425492	No	HCLS1 associated protein X-1
ENSRNOG00000053126(AC111781.1)	3.49431	-2.69187	0.0476456	0.426746	Down	NA
ENSRNOG00000059622(Pigb)	28.7171	-0.893607	0.0477025	0.426975	No	phosphatidylinositol glycan anchor biosynthesis, class B
ENSRNOG00000018369(Prx)	52.1442	0.743124	0.0477763	0.427355	No	periaxin
ENSRNOG00000007637(Acer2)	349.895	0.572319	0.047939	0.428291	No	alkaline ceramidase 2
ENSRNOG00000020460(Banf1)	544.596	0.351886	0.0479438	0.428291	No	barrier to autointegration factor 1
ENSRNOG00000058327(AABR07052458.1)	117.226	-0.677639	0.0479897	0.428378	No	NA
ENSRNOG00000020843(LOC100360087)	3205.97	0.472104	0.0480493	0.428378	No	ferritin light chain 1-like
ENSRNOG00000020317(Rab5if)	1290.09	0.407016	0.0480681	0.428378	No	NA
ENSRNOG00000029798(Lrrc4c)	18.4197	-1.05814	0.0480791	0.428378	Down	leucine rich repeat containing 4C
ENSRNOG00000013737(Bcar3)	447.232	0.474174	0.0482287	0.429431	No	breast cancer anti-estrogen resistance 3
ENSRNOG00000012471(Thbs4)	26.5088	-1.1889	0.0483688	0.430397	Down	thrombospondin 4
ENSRNOG00000059956(Bcl6b)	373.42	-0.511621	0.0484366	0.430719	No	B-cell CLL/lymphoma 6B
ENSRNOG00000046891(Hk1)	56.4513	0.661393	0.048489	0.430853	No	hexokinase 1
ENSRNOG00000046468(Ptgfr)	208.728	0.436425	0.0485148	0.430853	No	prostaglandin F receptor
ENSRNOG00000004147(Abca8a)	2706.13	-0.280208	0.0486109	0.431426	No	ATP-binding cassette, subfamily A (ABC1), member 8a
ENSRNOG00000032150(Adcy2)	2.0722	-3.48512	0.0487473	NA	Down	adenylate cyclase 2
ENSRNOG00000013889(Tmed3)	81.1907	-1.01476	0.0487638	0.432502	Down	transmembrane p24 trafficking protein 3
ENSRNOG00000048425(AABR07065776.3)	7.21186	2.11107	0.0488286	0.432509	Up	NA
ENSRNOG00000016960(Polr3e)	180.137	0.433328	0.0489071	0.432509	No	RNA polymerase III subunit E
ENSRNOG00000018529(Csnk1g2)	578.023	0.342999	0.0489224	0.432509	No	casein kinase 1, gamma 2
ENSRNOG00000005045(Ppp2r5e)	709.292	-0.479744	0.0489319	0.432509	No	protein phosphatase 2 regulatory subunit B', epsilon
ENSRNOG00000042344(Smim22)	38.928	0.952637	0.0489326	0.432509	No	small integral membrane protein 22
ENSRNOG00000050323(Srsf1)	2022.41	-0.314313	0.0489549	0.432509	No	serine and arginine rich splicing factor 1
ENSRNOG00000011498(Psip1)	215.643	-0.449131	0.049044	0.432888	No	PC4 and SFRS1 interacting protein 1
ENSRNOG00000014969(Lzts2)	65.144	0.670821	0.0490828	0.432888	No	leucine zipper tumor suppressor 2
ENSRNOG00000003984(Apln)	5.92292	-1.85912	0.0491453	0.432888	Down	apelin
ENSRNOG00000017206(Igfbp5)	36.5849	-1.04053	0.0491472	0.432888	Down	insulin-like growth factor binding protein 5
ENSRNOG00000055245(LOC103690477)	7.1622	-1.64529	0.0491565	0.432888	Down	uncharacterized LOC103690477
ENSRNOG00000021061(Map4k2)	138.192	0.465221	0.0492542	0.433145	No	mitogen activated protein kinase kinase kinase kinase 2
ENSRNOG00000008678(Antxr1)	21.3688	-1.00051	0.0492813	0.433145	Down	anthrax toxin receptor 1
ENSRNOG00000038258(Upb1)	8910.64	0.300314	0.0493055	0.433145	No	beta-ureidopropionase 1
ENSRNOG00000024501(Rgs3)	389.548	-0.949605	0.049319	0.433145	No	regulator of G-protein signaling 3
ENSRNOG00000011603(Cab39l)	246.584	0.398609	0.0493445	0.433145	No	calcium binding protein 39-like
ENSRNOG00000009438(Serpina6)	7144.8	-0.541779	0.0494349	0.43366	No	serpin family A member 6
ENSRNOG00000000500(Scube3)	9.72716	2.05413	0.0495379	0.434285	Up	signal peptide, CUB domain and EGF like domain containing 3
ENSRNOG00000014338(Slc25a25)	4331.36	0.65881	0.0495735	0.434317	No	solute carrier family 25 member 25
ENSRNOG00000011893(Rps3a)	7266.36	0.476164	0.0497573	0.435648	No	ribosomal protein S3a
ENSRNOG00000005877(Lrpprc)	2275.69	0.475852	0.0497958	0.435705	No	leucine-rich pentatricopeptide repeat containing
ENSRNOG00000036674(Cd7)	11.1349	-1.34746	0.0498872	0.436049	Down	Cd7 molecule
ENSRNOG00000020533(Htra1)	1218.36	-0.464306	0.049899	0.436049	No	HtrA serine peptidase 1
ENSRNOG00000018752(Clcf1)	30.2266	1.05179	0.0499581	0.436286	Up	cardiotrophin-like cytokine factor 1
ENSRNOG00000020004(Rbm34)	225.745	0.39071	0.0501463	0.43765	No	RNA binding motif protein 34
ENSRNOG00000004846(Atp6v1c1)	538.61	0.324263	0.0503133	0.438826	No	ATPase H+ transporting V1 subunit C1
ENSRNOG00000019472(Ackr2)	7.86823	2.36315	0.0503496	0.438862	No	atypical chemokine receptor 2
ENSRNOG00000021098(Rasgrp2)	127.404	0.567941	0.0505445	0.44028	No	RAS guanyl releasing protein 2
ENSRNOG00000047287(Nucks1)	587.836	0.439522	0.0506575	0.440982	No	nuclear casein kinase and cyclin-dependent kinase substrate 1
ENSRNOG00000050214(Amt)	538.618	0.41597	0.0507038	0.441104	No	aminomethyltransferase
ENSRNOG00000036913(Resf1)	479.137	-0.429526	0.0507596	0.441308	No	NA
ENSRNOG00000003806(Gpr65)	10.6002	-1.44115	0.0508509	0.441819	No	G-protein coupled receptor 65
ENSRNOG00000007393(Ndrg1)	85.9612	0.609418	0.0509019	0.441831	No	N-myc downstream regulated 1
ENSRNOG00000053327(AABR07060953.1)	3.54674	3.28608	0.0509169	0.441831	No	NA
ENSRNOG00000001052(Slc25a30)	163.553	-1.08863	0.0510354	0.442577	No	solute carrier family 25, member 30
ENSRNOG00000010652(Dock6)	113.128	-0.506373	0.0511321	0.443134	No	dedicator of cytokinesis 6
ENSRNOG00000057204(RF00494)	4.03623	-2.42386	0.0513876	0.445042	No	NA
ENSRNOG00000001192(Gltp)	62.9125	-0.720478	0.051445	0.445042	No	glycolipid transfer protein
ENSRNOG00000043225(Zfp771)	103.437	0.539457	0.0514501	0.445042	No	zinc finger protein 771
ENSRNOG00000022234(mrpl24)	377.916	0.393724	0.0515252	0.445204	No	mitochondrial ribosomal protein L24
ENSRNOG00000021882(Tmed9)	1312.5	-0.360684	0.0515341	0.445204	No	transmembrane p24 trafficking protein 9
ENSRNOG00000018693(Asgr1)	5610.11	-0.367278	0.0516139	0.445611	No	asialoglycoprotein receptor 1
ENSRNOG00000004606(Meis1)	132.32	-0.624608	0.0517377	0.446359	No	Meis homeobox 1
ENSRNOG00000033130(Mup4)	6066.71	-1.88808	0.051766	0.446359	No	major urinary protein 4
ENSRNOG00000015180(Kdm8)	151.109	0.460956	0.051926	0.447456	No	lysine demethylase 8
ENSRNOG00000052572(Aff2)	2.75251	-2.92791	0.0519473	NA	No	AF4/FMR2 family, member 2
ENSRNOG00000011936(Abhd14a)	78.8129	0.527169	0.0520217	0.447998	No	abhydrolase domain containing 14A
ENSRNOG00000018755(Acss2)	2193.57	0.549473	0.0520801	0.448058	No	acyl-CoA synthetase short-chain family member 2
ENSRNOG00000048193(LOC100910795)	43.1314	-0.894268	0.0520944	0.448058	No	heterogeneous nuclear ribonucleoprotein H3-like
ENSRNOG00000005868(Ttc21b)	109.038	-0.531289	0.0521338	0.448114	No	tetratricopeptide repeat domain 21B
ENSRNOG00000054592(AC111831.1)	84.4484	-0.646684	0.0522159	0.448305	No	NA
ENSRNOG00000004268(Zfp386)	707.827	-0.53742	0.0522217	0.448305	No	zinc finger protein 386 (Kruppel-like)
ENSRNOG00000028353(Sox13)	171.714	-0.463979	0.0522924	0.448399	No	SRY box 13
ENSRNOG00000025423(Map3k13)	351.864	0.341415	0.0522985	0.448399	No	mitogen-activated protein kinase kinase kinase 13
ENSRNOG00000052785(AABR07021823.1)	69.4524	0.541802	0.0523625	0.448658	No	NA
ENSRNOG00000018158(Tmem181)	121.49	-0.463683	0.0524006	0.448658	No	transmembrane protein 181
ENSRNOG00000016422(Klhl36)	35.4867	-0.763067	0.0524396	0.448658	No	kelch-like family member 36
ENSRNOG00000016173(Cyp1a2)	14021.4	0.552532	0.0525098	0.448658	No	cytochrome P450, family 1, subfamily a, polypeptide 2
ENSRNOG00000015411(Apobec1)	130.608	-0.45491	0.0525515	0.448658	No	apolipoprotein B mRNA editing enzyme catalytic subunit 1
ENSRNOG00000014399(Aamp)	1665.66	0.273134	0.0525733	0.448658	No	angio-associated, migratory cell protein
ENSRNOG00000055103(Cftr)	14.7793	1.22106	0.0525821	0.448658	No	cystic fibrosis transmembrane conductance regulator
ENSRNOG00000017332(Dapk2)	160.099	-0.614752	0.0526426	0.448658	No	death-associated protein kinase 2
ENSRNOG00000045655(Tbcb)	41.4033	1.12277	0.0526836	0.448658	No	tubulin folding cofactor B
ENSRNOG00000048426(AABR07044509.1)	13.1167	1.30954	0.052708	0.448658	No	NA
ENSRNOG00000017987(Ucma)	9.90076	1.37025	0.0527161	0.448658	No	upper zone of growth plate and cartilage matrix associated
ENSRNOG00000011059(Ttbk2)	38.9212	-0.796226	0.052745	0.448658	No	tau tubulin kinase 2
ENSRNOG00000019936(Anapc15)	111.102	0.486866	0.0527562	0.448658	No	anaphase promoting complex subunit 15
ENSRNOG00000005257(Prkaca)	622.971	-0.341677	0.0528437	0.449122	No	protein kinase cAMP-activated catalytic subunit alpha
ENSRNOG00000000412(Slc35f1)	4.24907	-2.52697	0.0529122	0.449169	No	solute carrier family 35, member F1
ENSRNOG00000030625(Tf)	419658	-0.332339	0.0529151	0.449169	No	transferrin
ENSRNOG00000017108(Syngr1)	120.015	-0.626413	0.052989	0.449517	No	synaptogyrin 1
ENSRNOG00000024543(Mfsd4b)	59.0301	-0.611041	0.0531551	0.450645	No	major facilitator superfamily domain containing 4B
ENSRNOG00000006033(Spon2)	85.59	-0.676147	0.053355	0.45206	No	spondin 2
ENSRNOG00000008054(Igsf9)	7.52802	1.59525	0.0534062	0.452213	No	immunoglobulin superfamily, member 9
ENSRNOG00000015018(Pdia3)	12102.1	-0.393765	0.0535143	0.452846	No	protein disulfide isomerase family A, member 3
ENSRNOG00000028216(Igsf5)	1292.98	-0.316995	0.053688	0.454035	No	immunoglobulin superfamily, member 5
ENSRNOG00000036688(Arhgdia)	1411.85	0.357301	0.0540558	0.456803	No	Rho GDP dissociation inhibitor alpha
ENSRNOG00000004148(Cdk17)	90.5079	-0.524368	0.0540823	0.456803	No	cyclin-dependent kinase 17
ENSRNOG00000053638(Clec12b)	2.91181	2.88123	0.0541102	NA	No	C-type lectin domain family 12, member B
ENSRNOG00000018903(Pik3r1)	1102.77	-0.724526	0.0541316	0.456936	No	phosphoinositide-3-kinase regulatory subunit 1
ENSRNOG00000004532(Fam69b)	3.48459	2.60802	0.0542205	NA	No	family with sequence similarity 69, member B
ENSRNOG00000001261(Ftcd)	4912.47	0.364173	0.0544378	0.459189	No	formimidoyltransferase cyclodeaminase
ENSRNOG00000028021(LOC684988)	1047.52	0.47473	0.0545165	0.459189	No	similar to ribosomal protein S13
ENSRNOG00000050713(LOC108348050)	17.2799	-2.37649	0.0545295	0.459189	No	ubiquitin carboxyl-terminal hydrolase 25-like
ENSRNOG00000023786(Ybx1)	236.063	0.393067	0.0545332	0.459189	No	Y box binding protein 1
ENSRNOG00000008445(Dact1)	10.3168	-2.13742	0.0545827	0.459323	No	dishevelled-binding antagonist of beta-catenin 1
ENSRNOG00000023280(Als2)	928.656	-0.43002	0.054629	0.459429	No	ALS2, alsin Rho guanine nucleotide exchange factor
ENSRNOG00000008245(AABR07054614.1)	18.5109	1.16155	0.0547095	0.459823	No	NA
ENSRNOG00000036835(Copz1)	1836.34	0.275059	0.0548068	0.46026	No	coatomer protein complex, subunit zeta 1
ENSRNOG00000010584(Tmem123)	1538.78	-0.367065	0.0548467	0.46026	No	transmembrane protein 123
ENSRNOG00000058094(AABR07028902.1)	347.46	-0.77381	0.0548929	0.46026	No	NA
ENSRNOG00000011238(Tiparp)	162.939	-0.470364	0.0548965	0.46026	No	TCDD-inducible poly(ADP-ribose) polymerase
ENSRNOG00000021644(Slc15a3)	64.7745	0.758667	0.0550955	0.461645	No	solute carrier family 15 member 3
ENSRNOG00000001339(Psmd9)	375.554	0.483818	0.05516	0.461901	No	proteasome 26S subunit, non-ATPase 9
ENSRNOG00000017481(Sucla2)	2331.12	0.2607	0.0553658	0.462963	No	succinate-CoA ligase ADP-forming beta subunit
ENSRNOG00000054765(Renbp)	37.1842	0.877501	0.0553805	0.462963	No	renin binding protein
ENSRNOG00000007114(Psma6)	1996.19	0.352955	0.0553885	0.462963	No	proteasome subunit alpha 6
ENSRNOG00000019695(Il17b)	3.23868	3.00856	0.0554656	NA	No	interleukin 17B
ENSRNOG00000026286(Nhlrc1)	40.9202	0.74348	0.0555249	0.463818	No	NHL repeat containing E3 ubiquitin protein ligase 1
ENSRNOG00000001548(Nfe2l2)	1766.9	-0.359632	0.0556998	0.464994	No	nuclear factor, erythroid 2-like 2
ENSRNOG00000010827(Ptbp2)	76.9672	-0.621332	0.0557387	0.465035	No	polypyrimidine tract binding protein 2
ENSRNOG00000057347(Cebpb)	243.901	-0.513276	0.0559351	0.466388	No	CCAAT/enhancer binding protein beta
ENSRNOG00000019106(Rps17)	377.57	0.471607	0.0562929	0.469085	No	ribosomal protein S17
ENSRNOG00000026941(Tril)	10.5358	1.42146	0.0563822	0.469542	No	TLR4 interactor with leucine-rich repeats
ENSRNOG00000027480(Tmem116)	4.16956	2.33581	0.0565153	0.470363	No	transmembrane protein 116
ENSRNOG00000014665(Dhdds)	528.996	0.321686	0.0566794	0.471441	No	dehydrodolichyl diphosphate synthase subunit
ENSRNOG00000006526(Sema3c)	107.548	-0.692509	0.0567721	0.471925	No	semaphorin 3C
ENSRNOG00000011226(Timm8a1)	201.721	0.570362	0.0569385	0.47302	No	translocase of inner mitochondrial membrane 8 homolog A1 (yeast)
ENSRNOG00000012148(Trio)	265.821	-0.417382	0.0569736	0.473023	No	trio Rho guanine nucleotide exchange factor
ENSRNOG00000017737(Dgkz)	825.736	-0.370223	0.057052	0.473115	No	diacylglycerol kinase zeta
ENSRNOG00000038047(Mt1)	599.437	2.01652	0.057054	0.473115	No	metallothionein 1
ENSRNOG00000051122(AABR07048463.3)	2.30376	-3.62716	0.0570634	NA	No	NA
ENSRNOG00000034228(Pik3c2g)	704.478	0.472092	0.0571221	0.473392	No	phosphatidylinositol-4-phosphate 3-kinase, catalytic subunit type 2 gamma
ENSRNOG00000019661(Gdf15)	20.6307	-1.24989	0.0571568	0.473392	No	growth differentiation factor 15
ENSRNOG00000014844(Kif21a)	272.509	0.453328	0.0572201	0.473628	No	kinesin family member 21A
ENSRNOG00000014060(Mras)	114.1	0.492854	0.057284	0.473869	No	muscle RAS oncogene homolog
ENSRNOG00000000302(Sesn1)	555.644	0.374019	0.0574588	0.475028	No	sestrin 1
ENSRNOG00000056248(Marf1)	58.6886	1.41757	0.0575875	0.475803	No	meiosis regulator and mRNA stability factor 1
ENSRNOG00000004823(Dock4)	123.778	0.774563	0.0576557	0.475934	No	dedicator of cytokinesis 4
ENSRNOG00000007433(Cyb561)	52.2714	-0.721138	0.0576732	0.475934	No	cytochrome b-561
ENSRNOG00000010388(Slc21a4)	1.51837	-4.1006	0.05771	NA	No	kidney specific organic anion transporter
ENSRNOG00000024363(Sertad1)	105.677	0.641188	0.0577136	0.47598	No	SERTA domain containing 1
ENSRNOG00000062139(AABR07058170.1)	2.21188	3.47183	0.0578304	NA	No	NA
ENSRNOG00000010775(Arrdc4)	168.919	-0.426206	0.057974	0.477839	No	arrestin domain containing 4
ENSRNOG00000008369(Gimap4)	39.8818	1.09435	0.0580203	0.477932	No	GTPase, IMAP family member 4
ENSRNOG00000003759(Galc)	44.3694	-0.672264	0.0581254	0.478509	No	galactosylceramidase
ENSRNOG00000015297(RGD1561662)	223.779	-0.888698	0.0581653	0.478548	No	similar to AI661453 protein
ENSRNOG00000005420(Abcg8)	33.6007	1.58123	0.0582753	0.479165	No	ATP binding cassette subfamily G member 8
ENSRNOG00000060896(AABR07063424.1)	338.897	-0.727213	0.0583878	0.479541	No	NA
ENSRNOG00000006839(Arl5a)	958.774	-0.278901	0.0583915	0.479541	No	ADP-ribosylation factor like GTPase 5A
ENSRNOG00000060775(Lmo7)	218.108	0.598185	0.058655	0.481268	No	LIM domain 7
ENSRNOG00000014948(Osgin1)	1026.5	-0.762977	0.0586723	0.481268	No	oxidative stress induced growth inhibitor 1
ENSRNOG00000002946(Socs3)	45.0264	0.844806	0.058715	0.481329	No	suppressor of cytokine signaling 3
ENSRNOG00000029341(AABR07036375.1)	2.19888	3.46409	0.0589686	NA	No	NA
ENSRNOG00000002922(Adora2b)	6.88647	-2.37104	0.0590926	0.482522	No	adenosine A2B receptor
ENSRNOG00000005951(AABR07052085.1)	15.7472	-1.13656	0.0591136	0.482522	No	NA
ENSRNOG00000053787(Mdfic)	444.73	-0.513076	0.0591155	0.482522	No	MyoD family inhibitor domain containing
ENSRNOG00000017484(Gja5)	22.8288	1.03665	0.0591445	0.482522	No	gap junction protein, alpha 5
ENSRNOG00000001258(Snx8)	150.345	0.585135	0.0591563	0.482522	No	sorting nexin 8
ENSRNOG00000018294(Hspa5)	15928	-0.439973	0.0591659	0.482522	No	heat shock protein family A member 5
ENSRNOG00000047520(AABR07048475.1)	366.354	-3.56742	0.0591738	0.482522	No	NA
ENSRNOG00000011262(Bicra)	125.342	0.442145	0.0591908	0.482522	No	BRD4 interacting chromatin remodeling complex associated protein
ENSRNOG00000037850(Marc2)	4270.49	0.501815	0.0592397	0.482522	No	mitochondrial amidoxime reducing component 2
ENSRNOG00000042523(Ube2d2)	775.028	0.33822	0.0592595	0.482522	No	ubiquitin-conjugating enzyme E2D 2
ENSRNOG00000003679(Med13)	481.875	-0.418688	0.0592717	0.482522	No	mediator complex subunit 13
ENSRNOG00000003625(Ubxn4)	2236.16	-0.330453	0.0593125	0.482522	No	UBX domain protein 4
ENSRNOG00000027949(Rfx6)	38.4741	0.735067	0.0593204	0.482522	No	regulatory factor X, 6
ENSRNOG00000031032(Hmgn3)	80.5858	-0.901095	0.0597774	0.48595	No	high mobility group nucleosomal binding domain 3
ENSRNOG00000031997(Ttll7)	17.6672	-0.956581	0.0598183	0.485992	No	tubulin tyrosine ligase like 7
ENSRNOG00000004458(Ston2)	21.0642	-1.07933	0.0598692	0.486117	No	stonin 2
ENSRNOG00000059659(Zfand3)	845.468	0.314117	0.0599766	0.486699	No	zinc finger AN1-type containing 3
ENSRNOG00000003722(Dusp27)	1.5541	4.02882	0.0600497	NA	No	dual specificity phosphatase 27, atypical
ENSRNOG00000004100(Trib1)	165.936	-0.521551	0.0600618	0.487015	No	tribbles pseudokinase 1
ENSRNOG00000001142(Prkab1)	665.266	-0.450233	0.060087	0.487015	No	protein kinase AMP-activated non-catalytic subunit beta 1
ENSRNOG00000020497(Plekha1)	212.51	-0.425202	0.0601335	0.487103	No	pleckstrin homology domain containing A1
ENSRNOG00000039980(Slc25a5)	5407.27	0.294147	0.060493	0.489724	No	solute carrier family 25 member 5
ENSRNOG00000061739(Klrk1)	43.5038	-0.629502	0.0605916	0.490231	No	killer cell lectin like receptor K1
ENSRNOG00000015573(Ctbs)	1472.68	-0.47535	0.0606622	0.490512	No	chitobiase
ENSRNOG00000008747(Plekha5)	489.653	-0.422462	0.0607628	0.490842	No	pleckstrin homology domain containing A5
ENSRNOG00000017220(Tcirg1)	511.608	-0.348173	0.0607751	0.490842	No	T-cell immune regulator 1, ATPase H+ transporting V0 subunit A3
ENSRNOG00000013973(Lcn2)	57.3457	1.35186	0.060885	0.491439	No	lipocalin 2
ENSRNOG00000033192(Osmr)	80.9882	0.941939	0.061046	0.492141	No	oncostatin M receptor
ENSRNOG00000013300(Atp5if1)	336.893	0.513027	0.0610652	0.492141	No	NA
ENSRNOG00000028581(Ccdc138)	19.7681	-0.883518	0.0610802	0.492141	No	coiled-coil domain containing 138
ENSRNOG00000012616(Ppt1)	296.579	-0.335753	0.0611178	0.492154	No	palmitoyl-protein thioesterase 1
ENSRNOG00000003698(Mroh9)	3.50277	-3.3136	0.061246	0.492465	No	maestro heat-like repeat family member 9
ENSRNOG00000004839(B4galnt1)	685.58	0.469053	0.0612499	0.492465	No	beta-1,4-N-acetyl-galactosaminyl transferase 1
ENSRNOG00000008421(Klhl5)	220.482	-0.400122	0.0612648	0.492465	No	kelch-like family member 5
ENSRNOG00000004127(AABR07021840.1)	329.236	-0.487527	0.0613426	0.4928	No	NA
ENSRNOG00000062220(LOC679342)	7.57146	1.75486	0.0614391	0.493285	No	hypothetical protein LOC679342
ENSRNOG00000020288(Slc25a20)	2321.72	0.370441	0.0615162	0.493613	No	solute carrier family 25 member 20
ENSRNOG00000009980(Plpp1)	334.868	0.359293	0.0615663	0.49365	No	phospholipid phosphatase 1
ENSRNOG00000002270(Hnrnpdl)	1044.26	0.345252	0.0615932	0.49365	No	heterogeneous nuclear ribonucleoprotein D-like
ENSRNOG00000050828(Vkorc1)	1136.86	-0.588414	0.061641	0.493743	No	vitamin K epoxide reductase complex, subunit 1
ENSRNOG00000000800(Man1a1)	4102.16	0.263727	0.0617018	0.49394	No	mannosidase, alpha, class 1A, member 1
ENSRNOG00000015125(LOC100911548)	1.4454	3.91793	0.0617386	NA	No	SPRY domain-containing SOCS box protein 2-like
ENSRNOG00000046834(C3)	184369	-0.401077	0.0617761	0.494245	No	complement C3
ENSRNOG00000009609(LOC299312)	280.158	0.672501	0.0619428	0.4951	No	similar to G protein-binding protein CRFG
ENSRNOG00000060979(Hspa13)	962.355	-0.413978	0.0619555	0.4951	No	heat shock protein family A (Hsp70) member 13
ENSRNOG00000014907(Aldh8a1)	11829	-0.316927	0.0620581	0.495493	No	aldehyde dehydrogenase 8 family, member A1
ENSRNOG00000009084(Rpusd3)	162.615	-0.393274	0.0620774	0.495493	No	RNA pseudouridylate synthase domain containing 3
ENSRNOG00000005268(Gnat3)	21.039	0.949885	0.0622179	0.496324	No	G protein subunit alpha transducin 3
ENSRNOG00000002452(Txndc11)	664.553	-0.310372	0.0622642	0.496403	No	thioredoxin domain containing 11
ENSRNOG00000003123(Rpa1)	675.741	-0.285714	0.0623951	0.497156	No	replication protein A1
ENSRNOG00000057089(LOC103691744)	52.1889	0.670972	0.0625264	0.497911	No	cystathionine gamma-lyase
ENSRNOG00000047052(Clpp)	310.695	0.428111	0.0627333	0.499049	No	caseinolytic mitochondrial matrix peptidase proteolytic subunit
ENSRNOG00000013738(LOC100174910)	259.625	-0.452972	0.0627424	0.499049	No	glutaredoxin-like protein
ENSRNOG00000021702(Mcmdc2)	21.3018	-0.990072	0.0628475	0.499361	No	minichromosome maintenance domain containing 2
ENSRNOG00000008816(Gpnmb)	214.144	0.821937	0.0628548	0.499361	No	glycoprotein nmb
ENSRNOG00000059750(AC141102.1)	40.0788	-0.652924	0.0629551	0.499605	No	NA
ENSRNOG00000011652(Sppl2a)	877.269	-0.432923	0.0629587	0.499605	No	signal peptide peptidase-like 2A
ENSRNOG00000020560(AABR07005821.1)	334.836	0.843737	0.0630458	0.499953	No	NA
ENSRNOG00000028384(Npepl1)	546.56	0.318678	0.0630759	0.499953	No	aminopeptidase-like 1
ENSRNOG00000010275(Slc17a9)	281.209	-0.695032	0.0631607	0.500217	No	solute carrier family 17 member 9
ENSRNOG00000030319(Morn2)	60.196	0.724095	0.0631826	0.500217	No	MORN repeat containing 2
ENSRNOG00000019735(Dph2)	51.7889	-0.586105	0.063265	0.500262	No	DPH2 homolog
ENSRNOG00000010655(Mttp)	3743.04	-0.307429	0.0632991	0.500262	No	microsomal triglyceride transfer protein
ENSRNOG00000020776(Dhcr7)	2616.02	0.429507	0.0633439	0.500262	No	7-dehydrocholesterol reductase
ENSRNOG00000026435(Arid3a)	16.6052	1.06589	0.0633811	0.500262	No	AT-rich interaction domain 3A
ENSRNOG00000056878(AABR07055492.1)	26.7474	-0.825008	0.0633864	0.500262	No	NA
ENSRNOG00000014872(Sec24d)	1071.92	-0.322237	0.0634083	0.500262	No	SEC24 homolog D, COPII coat complex component
ENSRNOG00000050817(AABR07065113.1)	42.118	0.84247	0.0635081	0.50076	No	NA
ENSRNOG00000053075(B4galnt4)	4.33024	2.01432	0.0636366	0.501483	No	beta-1,4-N-acetyl-galactosaminyl transferase 4
ENSRNOG00000036692(Gcgr)	1435.77	-0.37892	0.0638166	0.50246	No	glucagon receptor
ENSRNOG00000005333(Azin1)	1203.78	0.371684	0.0638343	0.50246	No	antizyme inhibitor 1
ENSRNOG00000002414(Tfcp2l1)	103.858	0.611041	0.0638748	0.502489	No	transcription factor CP2-like 1
ENSRNOG00000009572(Hgfac)	1922.58	-0.366051	0.0640189	0.50294	No	HGF activator
ENSRNOG00000057578(Prodh2)	1575.03	0.409326	0.0640468	0.50294	No	proline dehydrogenase 2
ENSRNOG00000001884(Ranbp1)	335.119	0.333002	0.0640722	0.50294	No	RAN binding protein 1
ENSRNOG00000032178(Cenpa)	7.59465	-2.29711	0.0640796	0.50294	No	centromere protein A
ENSRNOG00000061691(LOC102550455)	7.79962	-5.49116	0.0641888	0.503274	No	nuclear prelamin A recognition factor-like
ENSRNOG00000019065(Zfp385b)	288.631	0.554039	0.0641959	0.503274	No	zinc finger protein 385B
ENSRNOG00000008658(Mitf)	56.4922	-0.67461	0.064294	0.503645	No	melanogenesis associated transcription factor
ENSRNOG00000033090(Ltbp1)	148.581	-0.405306	0.0643171	0.503645	No	latent transforming growth factor beta binding protein 1
ENSRNOG00000046007(Cldn3)	605.356	-0.407108	0.0644016	0.503785	No	claudin 3
ENSRNOG00000012613(F13b)	6170.6	-0.360549	0.0644088	0.503785	No	coagulation factor XIII B chain
ENSRNOG00000042086(Rab26)	2.81393	2.95159	0.0645279	NA	No	RAB26, member RAS oncogene family
ENSRNOG00000049911(LOC102556347)	14.4901	1.06131	0.0645432	0.504546	No	carbonyl reductase [NADPH] 1-like
ENSRNOG00000014274(Trit1)	297.491	0.353437	0.0646193	0.504852	No	tRNA isopentenyltransferase 1
ENSRNOG00000024566(Sh3d21)	22.1826	0.998069	0.0647639	0.505509	No	SH3 domain containing 21
ENSRNOG00000003026(Rad23a)	419.081	0.453582	0.0647926	0.505509	No	RAD23 homolog A, nucleotide excision repair protein
ENSRNOG00000056717(RF00004)	5.64714	-2.31858	0.0648145	0.505509	No	NA
ENSRNOG00000018736(LOC100911615)	18.2658	1.16872	0.0648549	0.505534	No	patatin-like phospholipase domain-containing protein 2-like
ENSRNOG00000010888(Ankrd33b)	53.7802	-0.675962	0.0649173	0.505656	No	ankyrin repeat domain 33B
ENSRNOG00000011263(Plac9)	5.15519	-1.90587	0.0649446	0.505656	No	placenta-specific 9
ENSRNOG00000051116(AABR07048475.2)	2.74415	-2.94189	0.0649532	NA	No	NA
ENSRNOG00000013823(Cers3)	4.08731	-2.45079	0.065076	0.50628	No	ceramide synthase 3
ENSRNOG00000019956(Kdm4a)	743.65	-0.374745	0.065099	0.50628	No	lysine demethylase 4A
ENSRNOG00000000901(Crcp)	502.54	0.288399	0.0651881	0.506684	No	CGRP receptor component
ENSRNOG00000013248(Wwc2)	187.272	0.466891	0.0653063	0.507314	No	WW and C2 domain containing 2
ENSRNOG00000046955(Cbx6)	46.0641	0.75746	0.0653686	0.507509	No	chromobox 6
ENSRNOG00000002487(Mbnl3)	119.953	0.82095	0.0655488	0.508618	No	muscleblind-like splicing regulator 3
ENSRNOG00000009598(Ncaph2)	292.878	0.403628	0.0656619	0.508769	No	non-SMC condensin II complex, subunit H2
ENSRNOG00000028891(Cyp2t1)	219.729	-0.42707	0.0656866	0.508769	No	cytochrome P450, family 2, subfamily t, polypeptide 1
ENSRNOG00000030868(AABR07037307.1)	83.3832	-2.37962	0.0657449	0.508769	No	NA
ENSRNOG00000050553(Atp6v1c2)	15.4904	1.12715	0.0657466	0.508769	No	ATPase H+ transporting V1 subunit C2
ENSRNOG00000007990(Adipor2)	1487.58	-0.74085	0.0657547	0.508769	No	adiponectin receptor 2
ENSRNOG00000007307(Syde1)	24.4034	0.975274	0.0658283	0.508987	No	synapse defective Rho GTPase homolog 1
ENSRNOG00000009836(Rbm26)	562.586	-0.305504	0.0658574	0.508987	No	RNA binding motif protein 26
ENSRNOG00000038319(Akr1c19)	144.779	0.631474	0.0658961	0.508997	No	aldo-keto reductase family 1, member C19
ENSRNOG00000007662(Zfp800)	123.941	-0.431561	0.0660596	0.509971	No	zinc finger protein 800
ENSRNOG00000017505(Npepo)	90.2922	0.468093	0.06636	0.511959	No	aminopeptidase O
ENSRNOG00000001120(Med13l)	278.636	-0.375317	0.0664081	0.511959	No	mediator complex subunit 13-like
ENSRNOG00000012146(Pomt2)	143.057	0.412785	0.0664296	0.511959	No	protein-O-mannosyltransferase 2
ENSRNOG00000021147(Bad)	111.346	0.468645	0.0666002	0.512983	No	BCL2-associated agonist of cell death
ENSRNOG00000004245(Mgst3)	977.371	0.322904	0.0667104	0.51336	No	microsomal glutathione S-transferase 3
ENSRNOG00000015428(LOC102556337)	15.4144	1.48143	0.0667244	0.51336	No	mitochondrial fission factor-like
ENSRNOG00000011598(Slc15a1)	3.18712	3.0617	0.0668374	NA	No	solute carrier family 15 member 1
ENSRNOG00000007687(Sema7a)	1.98209	-3.4374	0.0668521	NA	No	semaphorin 7A (John Milton Hagen blood group)
ENSRNOG00000013828(Sirt3)	536.561	0.567195	0.0669614	0.514761	No	sirtuin 3
ENSRNOG00000027359(Slc25a2)	12.4674	-1.25919	0.0669883	0.514761	No	solute carrier family 25 member 2
ENSRNOG00000007345(Amot)	150.012	0.620595	0.0670306	0.514761	No	angiomotin
ENSRNOG00000047884(AABR07001923.1)	126.268	-0.516994	0.0670574	0.514761	No	NA
ENSRNOG00000014251(Capn5)	64.6206	0.638472	0.0671876	0.51547	No	calpain 5
ENSRNOG00000008360(Pcgf1)	6.87835	-2.62374	0.0673796	0.516653	No	polycomb group ring finger 1
ENSRNOG00000010103(Eif4b)	3084.86	0.283617	0.0674832	0.517157	No	eukaryotic translation initiation factor 4B
ENSRNOG00000019253(Bcar1)	1026.53	-0.425645	0.0675938	0.517483	No	BCAR1, Cas family scaffolding protein
ENSRNOG00000029061(Hirip3)	248.426	0.369532	0.0676017	0.517483	No	HIRA interacting protein 3
ENSRNOG00000013743(Sec61a1)	3450.25	-0.341605	0.0677068	0.517997	No	Sec61 translocon alpha 1 subunit
ENSRNOG00000037432(Exo5)	91.6032	-0.491225	0.0679074	0.51924	No	exonuclease 5
ENSRNOG00000006236(Dsn1)	11.4986	-1.11493	0.0679488	0.519266	No	DSN1 homolog, MIS12 kinetochore complex component
ENSRNOG00000046973(Tmco3)	5.44633	1.90086	0.0680613	0.519653	No	transmembrane and coiled-coil domains 3
ENSRNOG00000016847(Bace1)	73.7608	-0.589509	0.0680863	0.519653	No	beta-secretase 1
ENSRNOG00000009508(LOC103689977)	23.0472	-1.53788	0.0681137	0.519653	No	caspase-6
ENSRNOG00000006394(Tbc1d10a)	110.789	0.60319	0.0683045	0.520817	No	TBC1 domain family, member 10a
ENSRNOG00000016239(Zadh2)	867.448	0.43181	0.0683896	0.521174	No	zinc binding alcohol dehydrogenase, domain containing 2
ENSRNOG00000003348(Rasd1)	187.521	0.568665	0.0685046	0.521759	No	ras related dexamethasone induced 1
ENSRNOG00000024312(Xkr8)	207.985	-0.368377	0.0685702	0.521776	No	XK related 8
ENSRNOG00000004101(Marc1)	3955.39	-0.447279	0.0685833	0.521776	No	mitochondrial amidoxime reducing component 1
ENSRNOG00000011572(Klc1)	357.913	-0.329143	0.0687143	0.522482	No	kinesin light chain 1
ENSRNOG00000002368(Iars2)	808.738	0.335903	0.068874	0.523404	No	isoleucyl-tRNA synthetase 2, mitochondrial
ENSRNOG00000008965(Socs2)	367.04	-1.65471	0.0690225	0.524241	No	suppressor of cytokine signaling 2
ENSRNOG00000006735(Cdkn2b)	14.7568	-1.43237	0.0690961	0.524507	No	cyclin-dependent kinase inhibitor 2B
ENSRNOG00000049244(Sepsecs)	1336.06	-0.384271	0.0691855	0.524894	No	Sep (O-phosphoserine) tRNA:Sec (selenocysteine) tRNA synthase
ENSRNOG00000002821(Phlpp1)	385.341	-0.313097	0.0692339	0.524969	No	PH domain and leucine rich repeat protein phosphatase 1
ENSRNOG00000015295(Ctdsp1)	2478.83	0.260595	0.0693679	0.525451	No	CTD small phosphatase 1
ENSRNOG00000013517(Phtf2)	309.863	-0.501695	0.0694329	0.525451	No	putative homeodomain transcription factor 2
ENSRNOG00000016722(Xpo6)	619.985	-0.386908	0.0694691	0.525451	No	exportin 6
ENSRNOG00000018027(Taf5l)	304.048	-0.411828	0.0694959	0.525451	No	TATA-box binding protein associated factor 5 like
ENSRNOG00000050898(AABR07034730.2)	3.91214	2.54714	0.0695453	0.525451	No	NA
ENSRNOG00000010634(Megf11)	11.9526	-1.61401	0.0695873	0.525451	No	multiple EGF-like-domains 11
ENSRNOG00000029670(RGD1564606)	484.939	0.501656	0.0695886	0.525451	No	similar to 60S ribosomal protein L23a
ENSRNOG00000025711(Spout1)	141.626	0.437536	0.0696056	0.525451	No	SPOUT domain containing methyltransferase 1
ENSRNOG00000031113(Zscan22)	35.2595	-0.898287	0.0698451	0.526563	No	zinc finger and SCAN domain containing 22
ENSRNOG00000010178(Cgrrf1)	567.088	0.328805	0.06986	0.526563	No	cell growth regulator with ring finger domain 1
ENSRNOG00000012184(Urgcp)	237.747	0.382584	0.0698688	0.526563	No	upregulator of cell proliferation
ENSRNOG00000012911(Erlin1)	2094.78	0.329574	0.0700819	0.527878	No	ER lipid raft associated 1
ENSRNOG00000000165(Pfkfb1)	1105.36	-0.609032	0.0701625	0.527915	No	6-phosphofructo-2-kinase/fructose-2,6-biphosphatase 1
ENSRNOG00000019474(Rsph9)	13.5546	1.04775	0.0703034	0.527915	No	radial spoke head 9 homolog
ENSRNOG00000018796(Herpud1)	2898.33	0.30124	0.0703338	0.527915	No	homocysteine inducible ER protein with ubiquitin like domain 1
ENSRNOG00000009515(Pgm3)	146.937	-0.469048	0.0703838	0.527915	No	phosphoglucomutase 3
ENSRNOG00000042884(Hsd3b3)	30.48	-1.17731	0.0703983	0.527915	No	hydroxy-delta-5-steroid dehydrogenase, 3 beta- and steroid delta-isomerase 3
ENSRNOG00000008480(Kcnab3)	3.63032	-2.2554	0.0704138	0.527915	No	potassium voltage-gated channel subfamily A regulatory beta subunit 3
ENSRNOG00000003805(Rnft1)	166.265	-0.415044	0.0704209	0.527915	No	ring finger protein, transmembrane 1
ENSRNOG00000030285(Epha3)	278.817	-0.645477	0.0704322	0.527915	No	Eph receptor A3
ENSRNOG00000042455(Tlr12)	14.1637	-1.12662	0.0704916	0.527915	No	toll-like receptor 12
ENSRNOG00000001593(Lnpk)	55.6691	-0.580733	0.0705118	0.527915	No	lunapark, ER junction formation factor
ENSRNOG00000015455(Spr)	297.917	-0.505082	0.0705432	0.527915	No	sepiapterin reductase
ENSRNOG00000007053(Med7)	118.545	-0.417827	0.0705512	0.527915	No	mediator complex subunit 7
ENSRNOG00000050205(Afmid)	2258.36	-0.413274	0.0706201	0.528126	No	arylformamidase
ENSRNOG00000008079(Ugp2)	8635.71	0.514122	0.0706568	0.528126	No	UDP-glucose pyrophosphorylase 2
ENSRNOG00000016696(Angpt2)	10.7781	-1.2914	0.0707604	0.528611	No	angiopoietin 2
ENSRNOG00000021578(Wfikkn1)	14.0541	1.1774	0.0708039	0.528646	No	WAP, follistatin/kazal, immunoglobulin, kunitz and netrin domain containing 1
ENSRNOG00000055648(Haus7)	93.8546	0.469162	0.0709507	0.529452	No	HAUS augmin-like complex, subunit 7
ENSRNOG00000009899(Skil)	98.4412	-0.884351	0.0710459	0.529873	No	SKI-like proto-oncogene
ENSRNOG00000023622(LOC100910021)	2.82576	4.8888	0.0711291	NA	No	phosphatidylinositol 4,5-bisphosphate 3-kinase catalytic subunit beta isoform-like
ENSRNOG00000022229(Sdad1)	95.0794	0.547044	0.0711718	0.530417	No	SDA1 domain containing 1
ENSRNOG00000002128(Ppat)	647.594	0.31429	0.0712033	0.530417	No	phosphoribosyl pyrophosphate amidotransferase
ENSRNOG00000043439(Zfp707l1)	26.6665	0.763404	0.0712546	0.530417	No	NA
ENSRNOG00000006901(Cd320)	160.581	0.611585	0.0712756	0.530417	No	CD320 molecule
ENSRNOG00000051291(Dnhd1)	105.273	-0.525708	0.0713415	0.530417	No	dynein heavy chain domain 1
ENSRNOG00000058539(Ccnb1)	4.38224	-2.18288	0.0713828	0.530417	No	cyclin B1
ENSRNOG00000017123(B2m)	31716.9	-0.456458	0.071391	0.530417	No	beta-2 microglobulin
ENSRNOG00000004893(Atp5s)	116.715	0.419715	0.0714737	0.530742	No	ATP synthase, H+ transporting, mitochondrial Fo complex, subunit s (factor B)
ENSRNOG00000022710(Prrg4)	31.1704	-0.776664	0.0715127	0.530743	No	proline rich and Gla domain 4
ENSRNOG00000051243(AABR07039354.1)	5.40152	-2.50077	0.0715521	0.530746	No	NA
ENSRNOG00000004193(Klhl12)	313.091	-0.404635	0.0716516	0.530831	No	kelch-like family member 12
ENSRNOG00000056791(AABR07026534.3)	2.06933	-3.46702	0.0717143	NA	No	NA
ENSRNOG00000006770(Brd4)	785.636	-0.399307	0.0717214	0.530831	No	bromodomain containing 4
ENSRNOG00000012843(Aspg)	1445.12	0.425071	0.0717287	0.530831	No	asparaginase
ENSRNOG00000004378(Abca5)	43.244	-0.765508	0.0717768	0.530831	No	ATP binding cassette subfamily A member 5
ENSRNOG00000010484(Zdhhc21)	50.9595	-0.703598	0.071788	0.530831	No	zinc finger, DHHC-type containing 21
ENSRNOG00000058724(Thap6)	60.3982	-0.650146	0.0717971	0.530831	No	THAP domain containing 6
ENSRNOG00000016648(Gulo)	8771.5	-0.443084	0.0718487	0.530925	No	gulonolactone (L-) oxidase
ENSRNOG00000049299(AABR07051532.2)	6.9442	1.65404	0.0719252	0.531121	No	NA
ENSRNOG00000009019(Slc6a6)	163.331	0.841748	0.0719531	0.531121	No	solute carrier family 6 member 6
ENSRNOG00000032204(Uqcrb)	899.103	0.346684	0.0720497	0.531546	No	ubiquinol-cytochrome c reductase binding protein
ENSRNOG00000012817(Lrrc17)	1.90347	3.23672	0.0721019	NA	No	leucine rich repeat containing 17
ENSRNOG00000010170(Tubb4b)	1230.86	-0.316197	0.0721042	0.531661	No	tubulin, beta 4B class IVb
ENSRNOG00000008492(Cfap45)	8.41312	1.39867	0.0722257	0.531984	No	cilia and flagella associated protein 45
ENSRNOG00000021119(Pdcd2l)	54.0299	0.558215	0.072226	0.531984	No	programmed cell death 2-like
ENSRNOG00000029179(Cyp2d3)	7433.71	0.292261	0.0723311	0.532127	No	cytochrome P450, family 2, subfamily d, polypeptide 3
ENSRNOG00000042353(Mlkl)	151.929	-0.419354	0.0723526	0.532127	No	mixed lineage kinase domain like pseudokinase
ENSRNOG00000012183(Glrx)	933.057	0.453861	0.0723624	0.532127	No	glutaredoxin
ENSRNOG00000017265(Tmem131)	507.419	0.497128	0.0725267	0.532915	No	transmembrane protein 131
ENSRNOG00000031233(Mapk12)	42.2009	0.634478	0.0725477	0.532915	No	mitogen-activated protein kinase 12
ENSRNOG00000016275(Ttr)	80861.4	-0.496501	0.0727311	0.533975	No	transthyretin
ENSRNOG00000031700(Map3k5)	264.296	0.592762	0.0729853	0.53544	No	mitogen-activated protein kinase kinase kinase 5
ENSRNOG00000056337(Crtc2)	384.132	0.322925	0.073043	0.53544	No	CREB regulated transcription coactivator 2
ENSRNOG00000021345(Timd2)	4476.84	-0.435065	0.0730776	0.53544	No	T-cell immunoglobulin and mucin domain containing 2
ENSRNOG00000016790(Kmt5b)	390.981	-0.332788	0.0730877	0.53544	No	lysine methyltransferase 5B
ENSRNOG00000050670(AABR07049326.1)	3.50569	-3.38332	0.0732192	0.535782	No	NA
ENSRNOG00000056826(Arap2)	103.952	-0.644159	0.0732364	0.535782	No	ArfGAP with RhoGAP domain, ankyrin repeat and PH domain 2
ENSRNOG00000062247(AABR07031521.1)	146.329	-1.65378	0.0732522	0.535782	No	NA
ENSRNOG00000001344(Aldh2)	13627.3	-0.385958	0.073349	0.536202	No	aldehyde dehydrogenase 2 family (mitochondrial)
ENSRNOG00000000459(Psmb9)	353.771	-0.598028	0.0734936	0.536971	No	proteasome subunit beta 9
ENSRNOG00000058932(Zfp202)	77.6757	-0.611423	0.0735453	0.537062	No	zinc finger protein 202
ENSRNOG00000001795(Itgb5)	1047.53	-0.292956	0.0737028	0.537924	No	integrin subunit beta 5
ENSRNOG00000037118(AABR07012779.1)	5.26831	-2.15566	0.0737707	0.538132	No	NA
ENSRNOG00000016451(Cd1d1)	464.86	-0.453515	0.0739161	0.538904	No	CD1d1 molecule
ENSRNOG00000013565(Zfp507)	125.926	-0.602653	0.0739927	0.539174	No	zinc finger protein 507
ENSRNOG00000037229(Gmppb)	256.508	-0.547445	0.0743156	0.541093	No	GDP-mannose pyrophosphorylase B
ENSRNOG00000007304(Herc3)	169.1	-0.442223	0.0743681	0.541093	No	HECT and RLD domain containing E3 ubiquitin protein ligase 3
ENSRNOG00000010233(Cald1)	6721.79	-0.267401	0.0744748	0.541093	No	caldesmon 1
ENSRNOG00000001792(Slc12a8)	1.90811	3.23996	0.0744817	NA	No	solute carrier family 12, member 8
ENSRNOG00000027259(AABR07029661.1)	25.6631	0.862245	0.0744906	0.541093	No	NA
ENSRNOG00000011039(Gch1)	957.35	0.384183	0.0745187	0.541093	No	GTP cyclohydrolase 1
ENSRNOG00000001317(Zfp68)	644.713	-0.393207	0.0745187	0.541093	No	zinc finger protein 68
ENSRNOG00000013314(Avl9)	69.5756	-0.542153	0.0745337	0.541093	No	AVL9 cell migration associated
ENSRNOG00000003177(Mat2b)	622.868	0.402985	0.0746116	0.541306	No	methionine adenosyltransferase 2B
ENSRNOG00000016325(F2)	29410.4	-0.294178	0.0746555	0.541306	No	coagulation factor II
ENSRNOG00000014268(Abca2)	523.271	0.415862	0.074682	0.541306	No	ATP binding cassette subfamily A member 2
ENSRNOG00000020518(Fam189b)	19.5634	0.905404	0.0748048	0.541674	No	family with sequence similarity 189, member B
ENSRNOG00000001441(Tmem120a)	249.487	0.407924	0.0748252	0.541674	No	transmembrane protein 120A
ENSRNOG00000021916(Slc16a12)	1871.05	0.317964	0.0748927	0.541674	No	solute carrier family 16, member 12
ENSRNOG00000017321(Trub1)	140.061	0.457074	0.074916	0.541674	No	TruB pseudouridine synthase family member 1
ENSRNOG00000016719(Zfp161)	128.666	-0.447819	0.0749313	0.541674	No	zinc finger protein 161
ENSRNOG00000031381(AC129049.1)	1.89883	3.23362	0.0750427	NA	No	NA
ENSRNOG00000015609(Wdr27)	14.6476	-1.07774	0.0750463	0.542217	No	WD repeat domain 27
ENSRNOG00000010332(Nipsnap3b)	1023.48	-0.380596	0.0751228	0.542483	No	nipsnap homolog 3B
ENSRNOG00000011829(Rpgrip1l)	77.4	-0.515452	0.0753195	0.543127	No	Rpgrip1-like
ENSRNOG00000055956(AABR07015078.1)	151.14	-0.760827	0.0753931	0.543127	No	NA
ENSRNOG00000042482(Tatdn2)	433.936	0.303529	0.0753989	0.543127	No	TatD DNase domain containing 2
ENSRNOG00000037402(Cops9)	887.632	-0.480451	0.075413	0.543127	No	COP9 signalosome subunit 9
ENSRNOG00000026050(Epb41l4a)	9.14266	-1.93117	0.075417	0.543127	No	erythrocyte membrane protein band 4.1 like 4A
ENSRNOG00000005730(Pcmtd1)	1618.9	-0.318085	0.0754866	0.543127	No	protein-L-isoaspartate (D-aspartate) O-methyltransferase domain containing 1
ENSRNOG00000030334(Adck5)	296.626	0.382948	0.0754908	0.543127	No	aarF domain containing kinase 5
ENSRNOG00000019154(Zmynd8)	533.93	0.392504	0.0755576	0.543322	No	zinc finger, MYND-type containing 8
ENSRNOG00000007099(S100pbp)	152.094	0.421969	0.0755975	0.543322	No	S100P binding protein
ENSRNOG00000047027(Unc93a)	5.45739	2.34443	0.0757601	0.543837	No	unc-93 homolog A
ENSRNOG00000003835(Slc43a2)	101.576	-0.456179	0.0757709	0.543837	No	solute carrier family 43 member 2
ENSRNOG00000028941(Zbed3)	94.2826	-0.666723	0.0758074	0.543837	No	zinc finger, BED-type containing 3
ENSRNOG00000015396(Sptan1)	2738.74	0.441987	0.0758666	0.543837	No	spectrin, alpha, non-erythrocytic 1
ENSRNOG00000059744(Atxn7l3b)	1592.04	-0.29558	0.0758684	0.543837	No	ataxin 7-like 3B
ENSRNOG00000000477(Daxx)	286.441	0.343546	0.0760473	0.544536	No	death-domain associated protein
ENSRNOG00000014673(Eri2)	113.202	-0.465656	0.0760805	0.544536	No	ERI1 exoribonuclease family member 2
ENSRNOG00000012269(Lpcat3)	1195.06	-0.281051	0.0761391	0.544536	No	lysophosphatidylcholine acyltransferase 3
ENSRNOG00000039649(Lnp1)	14.4458	1.22599	0.0761498	0.544536	No	leukemia NUP98 fusion partner 1
ENSRNOG00000043387(Cpe)	7.56563	1.41355	0.0761924	0.544536	No	carboxypeptidase E
ENSRNOG00000030954(Fat1)	650.057	-0.409742	0.0762204	0.544536	No	FAT atypical cadherin 1
ENSRNOG00000048291(Tbcc)	113.6	0.479117	0.0762868	0.544536	No	tubulin folding cofactor C
ENSRNOG00000005334(Acvr2a)	457.572	-0.306808	0.0763105	0.544536	No	activin A receptor type 2A
ENSRNOG00000030273(Zfp563)	34.001	-0.67187	0.0763264	0.544536	No	zinc finger protein 563
ENSRNOG00000007203(Psmc6)	1912.7	0.273771	0.0763932	0.544536	No	proteasome 26S subunit, ATPase 6
ENSRNOG00000023375(Rab34)	193.736	0.563686	0.0764079	0.544536	No	RAB34, member RAS oncogene family
ENSRNOG00000032877(AABR07072261.1)	9.28541	-1.55109	0.0764675	0.544536	No	NA
ENSRNOG00000028688(Ctns)	119.785	-0.478858	0.0764849	0.544536	No	cystinosin, lysosomal cystine transporter
ENSRNOG00000001633(Tfg)	685.742	-0.409486	0.0766678	0.545344	No	Trk-fused gene
ENSRNOG00000002840(Atp5f1b)	19528	0.338684	0.0766787	0.545344	No	NA
ENSRNOG00000011762(Elf1)	351.668	-0.436917	0.0767183	0.545344	No	E74 like ETS transcription factor 1
ENSRNOG00000009069(Tnfaip1)	1115.96	0.287996	0.076767	0.545405	No	TNF alpha induced protein 1
ENSRNOG00000042603(Ttc39b)	250.076	-0.504186	0.0769472	0.546401	No	tetratricopeptide repeat domain 39B
ENSRNOG00000036683(Sirt7)	215.645	0.389935	0.0770895	0.547127	No	sirtuin 7
ENSRNOG00000060927(AABR07057683.1)	141.206	-0.547616	0.0774624	0.549403	No	NA
ENSRNOG00000018943(Tnnc1)	6.68851	1.49176	0.077525	0.549403	No	troponin C1, slow skeletal and cardiac type
ENSRNOG00000004527(Lin7a)	70.324	-1.13821	0.0775311	0.549403	No	lin-7 homolog A, crumbs cell polarity complex component
ENSRNOG00000038877(Btn2a2)	12.216	-1.22515	0.0776079	0.549662	No	butyrophilin, subfamily 2, member A2
ENSRNOG00000016109(Neurl4)	245.76	0.339772	0.0776907	0.549963	No	neuralized E3 ubiquitin protein ligase 4
ENSRNOG00000011140(Fam213a)	1358.07	-0.479115	0.0778335	0.550533	No	family with sequence similarity 213, member A
ENSRNOG00000002977(Ttc19)	285.721	-0.352003	0.0779066	0.550533	No	tetratricopeptide repeat domain 19
ENSRNOG00000001682(Ttc3)	319.08	-0.53462	0.0779233	0.550533	No	tetratricopeptide repeat domain 3
ENSRNOG00000000512(Slc26a8)	355.427	0.510243	0.0779327	0.550533	No	solute carrier family 26 member 8
ENSRNOG00000014179(Rps2)	3414.22	0.486037	0.0780805	0.551292	No	ribosomal protein S2
ENSRNOG00000002871(Rbm25l1)	640.609	0.32749	0.078216	0.551891	No	RNA binding motif protein 25-like 1
ENSRNOG00000018851(Ppp2r2b)	32.5702	1.19084	0.0782462	0.551891	No	protein phosphatase 2, regulatory subunit B, beta
ENSRNOG00000007917(Cd46)	19.3346	-1.37036	0.0784139	0.552534	No	CD46 molecule
ENSRNOG00000001443(Rhbdd2)	79.3048	0.519502	0.0784184	0.552534	No	rhomboid domain containing 2
ENSRNOG00000007673(Ppig)	1020.68	-0.300078	0.0784607	0.552547	No	peptidylprolyl isomerase G
ENSRNOG00000005686(Suclg2)	4371.87	0.237913	0.0785475	0.552872	No	succinate-CoA ligase, GDP-forming, beta subunit
ENSRNOG00000014933(Dnttip1)	272.46	0.341716	0.0787403	0.55377	No	deoxynucleotidyltransferase, terminal, interacting protein 1
ENSRNOG00000028380(Ccdc66)	99.0653	-0.470958	0.0787563	0.55377	No	coiled-coil domain containing 66
ENSRNOG00000050560(LOC103690054)	97.6976	0.734689	0.078829	0.553828	No	DNA-directed RNA polymerase II subunit RPB9
ENSRNOG00000049471(Steap3)	459.632	-0.585558	0.0788457	0.553828	No	STEAP3 metalloreductase
ENSRNOG00000009300(LOC103690017)	33.1522	1.2043	0.0789929	0.554576	No	serine/threonine-protein kinase tousled-like 1
ENSRNOG00000021814(Tnfrsf25)	23.5105	0.889353	0.0790388	0.554613	No	TNF receptor superfamily member 25
ENSRNOG00000018770(Pmaip1)	8.6546	-1.49983	0.0791156	0.554865	No	phorbol-12-myristate-13-acetate-induced protein 1
ENSRNOG00000020377(Cideb)	2360.28	-0.354605	0.079156	0.554865	No	cell death-inducing DFFA-like effector b
ENSRNOG00000002724(Prpsap2)	206.015	-0.503611	0.0792141	0.554987	No	phosphoribosyl pyrophosphate synthetase-associated protein 2
ENSRNOG00000009348(Nos3)	69.9909	0.616377	0.0793964	0.555979	No	nitric oxide synthase 3
ENSRNOG00000026040(Prss53)	96.6722	-0.81344	0.0795855	0.556612	No	protease, serine, 53
[truncated: 13,471 more rows]

## Sheet: 25_vs_12.5
id	baseMean	log2FoldChange	pvalue	padj	Direction	gene_name
ENSRNOG00000049382(AABR07071905.1)	351.809	-12.0217	3.04545e-23	4.28952e-19	Down	NA
ENSRNOG00000040005(Ndufa1)	109.743	-6.01493	5.16343e-21	3.63635e-17	Down	NADH:ubiquinone oxidoreductase subunit A1
ENSRNOG00000014456(Coq10b)	1665.46	1.14896	1.96385e-15	9.22026e-12	Up	coenzyme Q10B
ENSRNOG00000018874(Phf19)	130.493	1.94555	1.76805e-11	6.22575e-08	Up	PHD finger protein 19
ENSRNOG00000003645(LOC103689931)	149.281	-2.64052	3.1981e-11	9.00904e-08	Down	heterogeneous nuclear ribonucleoprotein A/B
ENSRNOG00000039278(Mcart1)	51.6077	-3.69849	2.70522e-09	6.3505e-06	Down	mitochondrial carrier triple repeat 1
ENSRNOG00000003698(Mroh9)	28.6329	6.31228	4.8557e-08	9.77035e-05	Up	maestro heat-like repeat family member 9
ENSRNOG00000053448(AC123346.1)	180.214	-1.94256	7.77908e-08	0.00013696	Down	NA
ENSRNOG00000006663(Usp2)	491.285	0.927756	9.23029e-08	0.000144454	No	ubiquitin specific peptidase 2
ENSRNOG00000005615(Gadd45a)	413.395	1.13358	3.86681e-07	0.00054464	Up	growth arrest and DNA-damage-inducible, alpha
ENSRNOG00000045686(Nfs1)	30.6054	-3.83148	1.08959e-06	0.00139517	Down	NFS1 cysteine desulfurase
ENSRNOG00000018484(Plk3)	228.251	1.59452	1.71845e-06	0.00198064	Up	polo-like kinase 3
ENSRNOG00000007793(Pnrc1)	431.3	-1.16921	1.85205e-06	0.00198064	Down	proline-rich nuclear receptor coactivator 1
ENSRNOG00000010799(Noct)	1051	1.32224	2.16564e-06	0.00198064	Up	nocturnin
ENSRNOG00000021750(Id1)	96.5283	1.43092	2.2435e-06	0.00198064	Up	inhibitor of DNA binding 1, HLH protein
ENSRNOG00000045679(Apoa1)	32787.7	0.678089	2.24993e-06	0.00198064	No	apolipoprotein A1
ENSRNOG00000056941(AABR07066529.3)	8.6543	-6.6742	3.73817e-06	0.00309718	Down	NA
ENSRNOG00000012772(Nqo1)	649.61	1.90653	8.30027e-06	0.00616885	Up	NAD(P)H quinone dehydrogenase 1
ENSRNOG00000006990(Grb7)	327.946	-0.858895	8.32148e-06	0.00616885	No	growth factor receptor bound protein 7
ENSRNOG00000057347(Cebpb)	357.101	1.1105	1.15553e-05	0.00813782	Up	CCAAT/enhancer binding protein beta
ENSRNOG00000016037(Mafb)	915.182	1.32209	1.33789e-05	0.00897339	Up	MAF bZIP transcription factor B
ENSRNOG00000018342(Ctif)	493.782	-0.772604	1.64125e-05	0.0105077	No	cap binding complex dependent translation initiation factor
ENSRNOG00000008487(Amotl2)	385.232	0.842631	1.90878e-05	0.0116892	No	angiomotin like 2
ENSRNOG00000057823(Ubc)	1316.62	-1.69773	2.02771e-05	0.0119001	Down	ubiquitin C
ENSRNOG00000014205(Klf2)	28.1799	1.93137	2.81493e-05	0.0158593	Up	Kruppel-like factor 2
ENSRNOG00000012473(Cflar)	272.927	-0.847581	3.29342e-05	0.0178415	No	CASP8 and FADD-like apoptosis regulator
ENSRNOG00000002192(Rell1)	464.777	0.954334	3.73012e-05	0.0194588	No	RELT-like 1
ENSRNOG00000008510(Abtb2)	217.489	-0.809845	3.88837e-05	0.0195599	No	ankyrin repeat and BTB domain containing 2
ENSRNOG00000058780(Igfbp1)	2805.12	-2.88649	4.28963e-05	0.0208343	Down	insulin-like growth factor binding protein 1
ENSRNOG00000017286(Ephx2)	2239.18	-1.02952	4.72316e-05	0.0221752	Down	epoxide hydrolase 2
ENSRNOG00000026942(RGD1311595)	327.718	-0.946259	6.57345e-05	0.0292324	No	similar to KIAA2026 protein
ENSRNOG00000008015(Fos)	32.6331	-1.95256	6.94012e-05	0.0292324	Down	Fos proto-oncogene, AP-1 transcription factor subunit
ENSRNOG00000043095(Etv3)	625.348	-0.865056	6.99807e-05	0.0292324	No	ets variant 3
ENSRNOG00000042717(Ciart)	213.372	1.60853	7.05646e-05	0.0292324	Up	circadian associated repressor of transcription
ENSRNOG00000056596(Alas1)	4543.16	1.47115	7.64406e-05	0.0307619	Up	5'-aminolevulinate synthase 1
ENSRNOG00000050761(LOC100909524)	553.287	3.62412	8.15683e-05	0.0316233	Up	protein Z-dependent protease inhibitor-like
ENSRNOG00000038905(AABR07048397.1)	136.828	-5.51429	8.30715e-05	0.0316233	Down	NA
ENSRNOG00000020573(Efna1)	338.474	-1.10538	0.000113996	0.0422535	Down	ephrin A1
ENSRNOG00000049991(Mcpt8)	20.3302	-2.27279	0.000135579	0.0489648	Down	mast cell protease 8
ENSRNOG00000017212(Spsb1)	190.496	1.08584	0.000148453	0.052274	Up	splA/ryanodine receptor domain and SOCS box containing 1
ENSRNOG00000023463(Parp9)	1623.56	-0.872237	0.000159136	0.0546691	No	poly (ADP-ribose) polymerase family, member 9
ENSRNOG00000010017(Wee1)	175.097	1.50634	0.00018189	0.060998	Up	WEE1 G2 checkpoint kinase
ENSRNOG00000006738(Fbxo32)	42.6725	-1.65434	0.000191307	0.062664	Down	F-box protein 32
ENSRNOG00000023334(Parp14)	1253.6	-0.796119	0.000198067	0.0634039	No	poly (ADP-ribose) polymerase family, member 14
ENSRNOG00000027008(Igtp)	1537.9	-0.714907	0.000216156	0.0666789	No	interferon gamma induced GTPase
ENSRNOG00000018198(Dapk1)	221.883	-1.00665	0.000219988	0.0666789	Down	death associated protein kinase 1
ENSRNOG00000027864(Ppial4d)	368.118	0.767671	0.0002225	0.0666789	No	NA
ENSRNOG00000004626(Slc34a2)	156.987	-1.53408	0.000231615	0.067265	Down	solute carrier family 34 member 2
ENSRNOG00000016965(Anapc1)	271.053	-0.731966	0.000234007	0.067265	No	anaphase promoting complex subunit 1
ENSRNOG00000056135(Tsc22d3)	1310.77	1.1676	0.000276665	0.0779365	Up	TSC22 domain family, member 3
ENSRNOG00000021663(Vxn)	127.411	0.999269	0.000294065	0.0812138	No	NA
ENSRNOG00000013147(Cacna1d)	156.102	-1.32505	0.000327049	0.0885863	Down	calcium voltage-gated channel subunit alpha1 D
ENSRNOG00000006019(G0s2)	938.571	1.32978	0.000341161	0.0906651	Up	G0/G1switch 2
ENSRNOG00000018735(Cd74)	1102.94	0.958252	0.000361878	0.0943899	No	CD74 molecule
ENSRNOG00000014008(Mfsd2a)	3279.44	0.856404	0.000379939	0.0953225	No	major facilitator superfamily domain containing 2A
ENSRNOG00000054978(Hist1h1c)	720.316	0.801558	0.00038273	0.0953225	No	histone cluster 1 H1 family member c
ENSRNOG00000006069(Eif2ak3)	282.201	-0.81294	0.000388353	0.0953225	No	eukaryotic translation initiation factor 2 alpha kinase 3
ENSRNOG00000002126(Ncam2)	7.94175	-5.56194	0.000392524	0.0953225	Down	neural cell adhesion molecule 2
ENSRNOG00000010977(Igfbp6)	24.5419	1.79185	0.000413338	0.0986758	Up	insulin-like growth factor binding protein 6
ENSRNOG00000009565(Pdk4)	290.189	-1.0704	0.000459007	0.107752	Down	pyruvate dehydrogenase kinase 4
ENSRNOG00000014490(Bdh2)	711.799	0.741744	0.000496174	0.112937	No	3-hydroxybutyrate dehydrogenase 2
ENSRNOG00000014448(Arntl)	75.8355	-1.88255	0.00049713	0.112937	Down	aryl hydrocarbon receptor nuclear translocator-like
ENSRNOG00000007152(Bhlhe40)	722.071	0.876915	0.000506329	0.113201	No	basic helix-loop-helix family, member e40
ENSRNOG00000046068(AABR07027088.1)	11.9155	-3.12643	0.000611877	0.134661	Down	NA
ENSRNOG00000049851(Fmo6)	14.9283	2.86076	0.000634726	0.13754	Up	flavin containing monooxygenase 6
ENSRNOG00000006689(Chd7)	402.555	-0.789081	0.000651906	0.139123	No	chromodomain helicase DNA binding protein 7
ENSRNOG00000056359(AABR07035722.1)	56.3577	-1.61725	0.000675816	0.142073	Down	NA
ENSRNOG00000039782(AABR07016992.1)	8.98563	-5.74586	0.00080742	0.164388	Down	NA
ENSRNOG00000014256(Foxa3)	684.688	0.739779	0.0008147	0.164388	No	forkhead box A3
ENSRNOG00000001748(Polr2h)	7.81121	4.38463	0.00081962	0.164388	Up	RNA polymerase II subunit H
ENSRNOG00000011398(LOC103692719)	7.97959	-3.58163	0.000834897	0.164388	Down	tRNA (adenine(58)-N(1))-methyltransferase catalytic subunit TRMT61A
ENSRNOG00000016595(Hhex)	1046.97	0.799956	0.000840323	0.164388	No	hematopoietically expressed homeobox
ENSRNOG00000005984(Etv6)	51.794	-1.54606	0.000864287	0.165976	Down	ets variant 6
ENSRNOG00000023538(Aldh5a1)	1812.01	-0.53101	0.000882448	0.165976	No	aldehyde dehydrogenase 5 family, member A1
ENSRNOG00000010897(Nek6)	261.175	-0.77845	0.000885532	0.165976	No	NIMA-related kinase 6
ENSRNOG00000053109(Mrpl53)	16.2075	4.44715	0.000895577	0.165976	Up	mitochondrial ribosomal protein L53
ENSRNOG00000007654(Lrig3)	299.295	-0.594972	0.000914616	0.167304	No	leucine-rich repeats and immunoglobulin-like domains 3
ENSRNOG00000029810(Tspan4)	27.3489	3.30313	0.000953334	0.171047	Up	tetraspanin 4
ENSRNOG00000011067(AABR07040782.1)	12.4674	4.50193	0.000959369	0.171047	Up	NA
ENSRNOG00000008873(Ino80b)	13.3347	4.13178	0.00109553	0.190398	Up	INO80 complex subunit B
ENSRNOG00000050742(Dnmbp)	609.802	-0.55332	0.00109602	0.190398	No	dynamin binding protein
ENSRNOG00000004141(Vasn)	251.157	0.680042	0.00113016	0.190398	No	vasorin
ENSRNOG00000004500(Myc)	124.383	1.08975	0.00113312	0.190398	Up	MYC proto-oncogene, bHLH transcription factor
ENSRNOG00000020035(Cyp17a1)	263.82	1.24658	0.00113549	0.190398	Up	cytochrome P450, family 17, subfamily a, polypeptide 1
ENSRNOG00000007387(Per1)	524.9	0.732223	0.00119409	0.197867	No	period circadian regulator 1
ENSRNOG00000053206(LOC688442)	19.4932	2.44026	0.00122413	0.200013	Up	similar to limkain b1
ENSRNOG00000033583(LOC100910577)	78.0599	1.23112	0.00123544	0.200013	Up	zinc finger protein 709-like
ENSRNOG00000014597(Irs1)	275.378	-1.08232	0.00129157	0.206725	Down	insulin receptor substrate 1
ENSRNOG00000049255(LOC100911837)	11.5028	-3.28685	0.00135127	0.21385	Down	protein HIRA-like
ENSRNOG00000000172(Sqor)	2231.18	0.849378	0.00140376	0.219688	No	sulfide quinone oxidoreductase
ENSRNOG00000032844(RT1-Da)	537.769	0.925835	0.00146225	0.224548	No	RT1 class II, locus Da
ENSRNOG00000015260(Lpar3)	90.3501	-0.866964	0.0014667	0.224548	No	lysophosphatidic acid receptor 3
ENSRNOG00000022196(Bmpr2)	164.285	-0.783554	0.00152742	0.23133	No	bone morphogenetic protein receptor type 2
ENSRNOG00000034290(Ccl21)	128.734	0.917105	0.00158094	0.236889	No	C-C motif chemokine ligand 21
ENSRNOG00000004282(Arl4a)	341.737	0.839577	0.00162131	0.238895	No	ADP-ribosylation factor like GTPase 4A
ENSRNOG00000016262(Dnase2b)	98.0239	1.54247	0.00163738	0.238895	Up	deoxyribonuclease 2 beta
ENSRNOG00000017558(Tubb2a)	82.0257	-1.26629	0.00166061	0.238895	Down	tubulin, beta 2A class IIa
ENSRNOG00000013718(Herc2)	581.615	-0.778507	0.00166901	0.238895	No	HECT and RLD domain containing E3 ubiquitin protein ligase 2
ENSRNOG00000019050(Ifit1)	61.8667	-6.05939	0.00167914	0.238895	Down	interferon-induced protein with tetratricopeptide repeats 1
ENSRNOG00000002345(Rasgef1b)	508.254	0.667216	0.00173053	0.243745	No	RasGEF domain family, member 1B
ENSRNOG00000029028(Mknk2)	1857.45	0.566999	0.00176253	0.245546	No	MAP kinase-interacting serine/threonine kinase 2
ENSRNOG00000018832(RGD1564854)	282.681	0.703689	0.00177818	0.245546	No	similar to divalent cation tolerant protein CUTA
ENSRNOG00000059776(Tnks2)	22.1523	-3.23692	0.00191643	0.258561	Down	tankyrase 2
ENSRNOG00000019704(Resp18)	34.7408	-2.28308	0.00192061	0.258561	Down	regulated endocrine-specific protein 18
ENSRNOG00000025115(Exph5)	212.34	-0.827335	0.00192776	0.258561	No	exophilin 5
ENSRNOG00000003620(Fmo3)	16354.7	0.652088	0.00194586	0.258561	No	flavin containing monooxygenase 3
ENSRNOG00000010944(Hyou1)	1625.34	-0.584698	0.00201726	0.265543	No	hypoxia up-regulated 1
ENSRNOG00000001711(Hrasls)	137.744	1.54797	0.0020621	0.266855	Up	HRAS-like suppressor
ENSRNOG00000003694(Prox1)	1393.27	-0.71728	0.00206512	0.266855	No	prospero homeobox 1
ENSRNOG00000001189(Sik1)	665.428	-0.675798	0.0021103	0.268831	No	salt-inducible kinase 1
ENSRNOG00000008971(Hnf4g)	75.6397	-1.14269	0.00211858	0.268831	Down	hepatocyte nuclear factor 4, gamma
ENSRNOG00000007575(Plppr1)	15.322	-3.14623	0.00216068	0.271725	Down	phospholipid phosphatase related 1
ENSRNOG00000045843(Rusc2)	281.27	-0.698917	0.00218401	0.271968	No	RUN and SH3 domain containing 2
ENSRNOG00000000461(Brd2)	122.049	-0.81729	0.00220123	0.271968	No	bromodomain containing 2
ENSRNOG00000030494(AABR07072761.1)	31.2206	-1.53599	0.00228041	0.279301	Down	NA
ENSRNOG00000015124(Gpam)	772.874	-1.15157	0.00243532	0.294265	Down	glycerol-3-phosphate acyltransferase, mitochondrial
ENSRNOG00000001090(Stard13)	813.381	-0.858162	0.00244437	0.294265	No	StAR-related lipid transfer domain containing 13
ENSRNOG00000011559(Cnn3)	3309.56	0.550661	0.00248457	0.296569	No	calponin 3
ENSRNOG00000051671(Herc1)	596.219	-0.641762	0.00262814	0.31107	No	HECT and RLD domain containing E3 ubiquitin protein ligase family member 1
ENSRNOG00000018812(Rpp25)	25.9053	1.59922	0.00272091	0.319367	Up	ribonuclease P and MRP subunit p25
ENSRNOG00000058646(Zfp36l1)	4088.67	-0.521791	0.00275321	0.320487	No	zinc finger protein 36, C3H type-like 1
ENSRNOG00000013306(Pcdh20)	7.80701	2.95433	0.00280407	0.323733	Up	protocadherin 20
ENSRNOG00000050854(LOC108348101)	32.8952	1.36381	0.00284615	0.325693	Up	chloride channel protein 2
ENSRNOG00000049893(LOC100910934)	5.85358	4.89362	0.0028673	0.325693	Up	interferon-inducible GTPase 1-like
ENSRNOG00000017210(Slc22a23)	1372.71	-0.468197	0.00303954	0.342495	No	solute carrier family 22, member 23
ENSRNOG00000011800(F3)	44.092	1.24734	0.00318486	0.354567	Up	coagulation factor III, tissue factor
ENSRNOG00000058522(Fam214a)	606.086	-0.702551	0.00319702	0.354567	No	family with sequence similarity 214, member A
ENSRNOG00000023803(Cmya5)	172.076	-1.04744	0.00339211	0.373265	Down	cardiomyopathy associated 5
ENSRNOG00000015906(Tgif1)	127.507	-0.776028	0.00344245	0.375868	No	TGFB-induced factor homeobox 1
ENSRNOG00000034013(Acaca)	961.255	-1.08335	0.00351374	0.3807	Down	acetyl-CoA carboxylase alpha
ENSRNOG00000047513(AABR07047789.1)	199.577	-0.912196	0.00360113	0.387191	No	NA
ENSRNOG00000009609(LOC299312)	324.534	-0.56569	0.00364612	0.389057	No	similar to G protein-binding protein CRFG
ENSRNOG00000032542(Rps29)	801.803	1.23662	0.00371288	0.391873	Up	ribosomal protein S29
ENSRNOG00000042163(Btbd19)	104.614	1.04515	0.00374266	0.391873	Up	BTB domain containing 19
ENSRNOG00000008554(Slc9a9)	148.788	-0.90119	0.00375598	0.391873	No	solute carrier family 9 member A9
ENSRNOG00000005905(Pde4b)	282.474	-1.04369	0.00383895	0.397586	Down	phosphodiesterase 4B
ENSRNOG00000049598(LOC100912571)	53.5111	1.23785	0.00428337	0.440375	Up	eukaryotic translation initiation factor 4 gamma 1-like
ENSRNOG00000020467(Nrep)	71.423	-1.79472	0.00435331	0.441849	Down	neuronal regeneration related protein
ENSRNOG00000010524(Cryab)	37.2331	1.21707	0.00438391	0.441849	Up	crystallin, alpha B
ENSRNOG00000002053(Fras1)	10.8982	2.18358	0.00439183	0.441849	Up	Fraser extracellular matrix complex subunit 1
ENSRNOG00000037919(Chic1)	18.8922	-1.6351	0.00448045	0.447568	Down	cysteine-rich hydrophobic domain 1
ENSRNOG00000005053(Egln3)	66.282	1.14065	0.00458541	0.453427	Up	egl-9 family hypoxia-inducible factor 3
ENSRNOG00000010488(Zmiz1)	375.351	-0.705767	0.00460349	0.453427	No	zinc finger, MIZ-type containing 1
ENSRNOG00000051964(LOC103691699)	201.933	-1.29639	0.00469211	0.457745	Down	uncharacterized LOC103691699
ENSRNOG00000018475(Eif4enif1)	318.03	-0.581242	0.00471232	0.457745	No	eukaryotic translation initiation factor 4E nuclear import factor 1
ENSRNOG00000005695(Mgp)	136.345	0.976804	0.00474788	0.457846	No	matrix Gla protein
ENSRNOG00000048043(F2r)	78.9684	0.997618	0.00479494	0.457846	No	coagulation factor II (thrombin) receptor
ENSRNOG00000023386(LOC103690018)	19.7587	3.34598	0.00482327	0.457846	Up	Golgi reassembly-stacking protein 2-like
ENSRNOG00000016541(Enc1)	466.394	0.886105	0.00484527	0.457846	No	ectodermal-neural cortex 1
ENSRNOG00000059326(Abca9)	198.85	-1.12876	0.00487589	0.457846	Down	ATP binding cassette subfamily A member 9
ENSRNOG00000002711(Nuf2)	7.07862	3.62686	0.00492487	0.459382	Up	NUF2, NDC80 kinetochore complex component
ENSRNOG00000001516(Rapgef4)	717.026	-0.84173	0.00497101	0.460636	No	Rap guanine nucleotide exchange factor 4
ENSRNOG00000032585(AABR07048992.1)	54.0078	-2.19513	0.00502843	0.462911	Down	NA
ENSRNOG00000009329(Nr1d1)	1057.29	-0.945477	0.0050863	0.465198	No	nuclear receptor subfamily 1, group D, member 1
ENSRNOG00000025053(Lrp1)	7422.11	-0.693215	0.00524645	0.47675	No	LDL receptor related protein 1
ENSRNOG00000029993(Kynu)	3631.97	-0.901182	0.00530143	0.477758	No	kynureninase
ENSRNOG00000025768(Clk1)	2007.7	-0.614001	0.0053552	0.477758	No	CDC-like kinase 1
ENSRNOG00000009371(Abl1)	6.86384	-3.80316	0.0053593	0.477758	Down	ABL proto-oncogene 1, non-receptor tyrosine kinase
ENSRNOG00000009873(Ints6)	399.942	-0.537441	0.00546083	0.478676	No	integrator complex subunit 6
ENSRNOG00000048248(LOC100910446)	41.3771	-2.0597	0.00551027	0.478676	Down	syntaxin-7-like
ENSRNOG00000012864(Ern1)	484.326	-0.58775	0.00551146	0.478676	No	endoplasmic reticulum to nucleus signaling 1
ENSRNOG00000050877(Cetn3)	20.7911	-3.13009	0.00552438	0.478676	Down	centrin 3
ENSRNOG00000015036(Ctgf)	148.673	1.03872	0.00553953	0.478676	Up	connective tissue growth factor
ENSRNOG00000017017(Zbtb43)	138.262	-1.00128	0.00558616	0.479762	Down	zinc finger and BTB domain containing 43
ENSRNOG00000025100(Ikbke)	215.726	-0.681959	0.00577121	0.492652	No	inhibitor of nuclear factor kappa B kinase subunit epsilon
ENSRNOG00000004332(Egfr)	1557.1	-0.903324	0.00582101	0.493909	No	epidermal growth factor receptor
ENSRNOG00000001585(Nrip1)	347.709	-0.513713	0.00589161	0.496906	No	nuclear receptor interacting protein 1
ENSRNOG00000002001(Itsn1)	394.353	-0.75952	0.00593546	0.497625	No	intersectin 1
ENSRNOG00000010780(Dlc1)	883.613	-0.428873	0.00599546	0.499681	No	DLC1 Rho GTPase activating protein
ENSRNOG00000051307(Aoc3)	55.5866	1.04631	0.0061096	0.506199	Up	amine oxidase, copper containing 3
ENSRNOG00000026941(Tril)	38.1214	1.77051	0.00619354	0.510152	Up	TLR4 interactor with leucine-rich repeats
ENSRNOG00000004345(Daam1)	758.444	-0.50716	0.00629059	0.515133	No	dishevelled associated activator of morphogenesis 1
ENSRNOG00000009855(Serpina5)	30.9991	2.38026	0.00638625	0.519944	Up	serpin family A member 5
ENSRNOG00000004003(Dusp10)	30.1392	-1.54915	0.00650812	0.524268	Down	dual specificity phosphatase 10
ENSRNOG00000018297(Ocln)	592.113	-0.565965	0.0065372	0.524268	No	occludin
ENSRNOG00000009545(Polr1a)	263.283	-0.600631	0.00655102	0.524268	No	RNA polymerase I subunit A
ENSRNOG00000054773(AABR07068203.1)	30.4877	-1.39659	0.00666713	0.530546	Down	NA
ENSRNOG00000034177(Efna5)	64.9736	-1.26808	0.00679976	0.531098	Down	ephrin A5
ENSRNOG00000060129(Zfp655)	126.127	2.80267	0.00681005	0.531098	Up	zinc finger protein 655
ENSRNOG00000046424(Mfn2)	115.879	-1.17673	0.00682323	0.531098	Down	mitofusin 2
ENSRNOG00000022505(Slc17a4)	1711.21	-0.456268	0.00690023	0.531098	No	solute carrier family 17, member 4
ENSRNOG00000016122(Hmgcr)	4959.06	1.03571	0.00690737	0.531098	Up	3-hydroxy-3-methylglutaryl-CoA reductase
ENSRNOG00000005479(Slc1a2)	487.844	0.99869	0.00693613	0.531098	No	solute carrier family 1 member 2
ENSRNOG00000046379(Srm)	11.7979	-3.33752	0.00693802	0.531098	Down	spermidine synthase
ENSRNOG00000001607(Adamts1)	334.997	0.655669	0.00721574	0.549371	No	ADAM metallopeptidase with thrombospondin type 1 motif, 1
ENSRNOG00000001006(Nptx2)	20.5584	-1.48344	0.00742851	0.56253	Down	neuronal pentraxin 2
ENSRNOG00000005067(Zfp36l2)	132.606	3.33132	0.00752022	0.566429	Up	zinc finger protein 36, C3H type-like 2
ENSRNOG00000011891(Atp6v1b2)	844.071	-0.456591	0.00759007	0.566876	No	ATPase H+ transporting V1 subunit B2
ENSRNOG00000042721(Gimd1)	41.7306	-1.97448	0.00760664	0.566876	Down	GIMAP family P-loop NTPase domain containing 1
ENSRNOG00000014333(Vcam1)	136.014	1.16364	0.00774124	0.573416	Up	vascular cell adhesion molecule 1
ENSRNOG00000015810(Trip13)	4.19371	4.39977	0.00777968	0.573416	Up	thyroid hormone receptor interactor 13
ENSRNOG00000042526(Wfdc6a)	2.6327	4.74381	0.00787192	NA	Up	WAP four-disulfide core domain 6A
ENSRNOG00000062027(AABR07035343.1)	778.344	-0.742495	0.0078793	0.573416	No	NA
ENSRNOG00000061895(Ly49si1)	55.0514	2.00765	0.0078941	0.573416	Up	immunoreceptor Ly49si1
ENSRNOG00000015488(Tead1)	51.8875	-1.02359	0.00791429	0.573416	Down	TEA domain transcription factor 1
ENSRNOG00000014288(Fn1)	16932.2	-0.598163	0.007979	0.573416	No	fibronectin 1
ENSRNOG00000050395(Ms4a6e)	7.28633	-3.08892	0.00801426	0.573416	Down	membrane spanning 4-domains A6E
ENSRNOG00000023107(Yeats2)	331.136	-0.499285	0.00802008	0.573416	No	YEATS domain containing 2
ENSRNOG00000013463(Kcnj8)	98.4803	0.87676	0.00811298	0.577128	No	potassium voltage-gated channel subfamily J member 8
ENSRNOG00000036571(Ces2)	129.233	0.92359	0.00825705	0.584425	No	carboxylesterase 2
ENSRNOG00000010695(Pdgfc)	294.475	0.663111	0.00838231	0.590324	No	platelet derived growth factor C
ENSRNOG00000014452(Zfhx3)	102.991	-0.99379	0.00844849	0.592025	No	zinc finger homeobox 3
ENSRNOG00000045649(Arrdc3)	353.607	-1.08881	0.00852463	0.592136	Down	arrestin domain containing 3
ENSRNOG00000004437(Map2k6)	242.926	1.04967	0.00853416	0.592136	Up	mitogen-activated protein kinase kinase 6
ENSRNOG00000053060(Zfc3h1)	517.568	-0.698012	0.0087087	0.599427	No	zinc finger, C3H1-type containing
ENSRNOG00000027962(Smg7)	495.894	-0.53321	0.00872436	0.599427	No	SMG7 nonsense mediated mRNA decay factor
ENSRNOG00000007285(Tp53rk)	25.4299	1.215	0.00882764	0.599525	Up	TP53 regulating kinase
ENSRNOG00000009785(Cdkn3)	12.733	3.45778	0.00890033	0.599525	Up	cyclin-dependent kinase inhibitor 3
ENSRNOG00000058973(Atad2b)	336.499	-0.617481	0.00892193	0.599525	No	ATPase family, AAA domain containing 2B
ENSRNOG00000008765(Zfhx4)	138.15	-0.67682	0.00892298	0.599525	No	zinc finger homeobox 4
ENSRNOG00000023509(Irs2)	286.66	-0.823813	0.0089386	0.599525	No	insulin receptor substrate 2
ENSRNOG00000049975(Zfp46)	200.353	-0.718461	0.00901771	0.601964	No	zinc finger protein 46
ENSRNOG00000014664(Virma)	396.168	-0.476302	0.00918388	0.607207	No	vir like m6A methyltransferase associated
ENSRNOG00000007034(Hipk2)	241.132	-1.03825	0.00922372	0.607207	Down	homeodomain interacting protein kinase 2
ENSRNOG00000014528(Zswim6)	61.484	-0.991768	0.00922558	0.607207	No	zinc finger, SWIM-type containing 6
ENSRNOG00000005229(Sec16b)	1603.12	-0.478191	0.0093331	0.611374	No	SEC16 homolog B, endoplasmic reticulum export factor
ENSRNOG00000001443(Rhbdd2)	136.956	0.681304	0.00937571	0.611374	No	rhomboid domain containing 2
ENSRNOG00000017783(Sfrp1)	24.1501	1.46123	0.00942587	0.611813	Up	secreted frizzled-related protein 1
ENSRNOG00000017307(Prss23)	435.907	0.731177	0.00975639	0.628529	No	protease, serine, 23
ENSRNOG00000008249(Brms1l)	14.5177	2.85971	0.00977265	0.628529	Up	breast cancer metastasis-suppressor 1-like
ENSRNOG00000045918(Jarid2)	197.976	-0.689314	0.00988679	0.632979	No	jumonji and AT-rich interaction domain containing 2
ENSRNOG00000010890(Bmp1)	1391.65	-0.501974	0.00995474	0.633673	No	bone morphogenetic protein 1
ENSRNOG00000018997(Myh7b)	61.7984	-1.0746	0.00998761	0.633673	Down	myosin heavy chain 7B
ENSRNOG00000032394(Tymp)	2295.95	-0.666372	0.0100372	0.633961	No	thymidine phosphorylase
ENSRNOG00000055142(Ect2l)	17.2103	-1.5119	0.0101265	0.63675	Down	epithelial cell transforming 2-like
ENSRNOG00000000964(AABR07036087.1)	43.8574	1.46718	0.0102372	0.640847	Up	NA
ENSRNOG00000021381(Ccdc68)	14.8088	-2.4498	0.0103171	0.642994	Down	coiled-coil domain containing 68
ENSRNOG00000000432(Fkbpl)	171.538	0.620115	0.0106403	0.660212	No	FK506 binding protein-like
ENSRNOG00000059891(Mrgbp)	10.3744	2.87797	0.0107347	0.660762	Up	MRG domain binding protein
ENSRNOG00000058539(Ccnb1)	9.00081	3.18129	0.0108291	0.660762	Up	cyclin B1
ENSRNOG00000011815(Sgk1)	780.07	0.77619	0.0108363	0.660762	No	serum/glucocorticoid regulated kinase 1
ENSRNOG00000016949(Slc25a33)	167.368	0.758632	0.0108368	0.660762	No	solute carrier family 25 member 33
ENSRNOG00000002175(Clock)	636.828	-0.755132	0.0110598	0.671457	No	clock circadian regulator
ENSRNOG00000024899(Cxcl13)	13.6189	1.71244	0.0111697	0.673564	Up	C-X-C motif chemokine ligand 13
ENSRNOG00000009267(B3gnt2)	356.866	0.542203	0.0111913	0.673564	No	UDP-GlcNAc:betaGal beta-1,3-N-acetylglucosaminyltransferase 2
ENSRNOG00000013057(Prc1)	18.7093	2.08516	0.011238	0.673564	Up	protein regulator of cytokinesis 1
ENSRNOG00000004207(Eml5)	148.852	-1.00542	0.011325	0.675903	Down	echinoderm microtubule associated protein like 5
ENSRNOG00000019463(Mad2l1bp)	187.775	0.535651	0.0114902	0.678588	No	MAD2L1 binding protein
ENSRNOG00000027341(Tenm2)	60.1454	-0.943521	0.0115032	0.678588	No	teneurin transmembrane protein 2
ENSRNOG00000001101(Rnf216)	396.145	-0.462159	0.0115422	0.678588	No	ring finger protein 216
ENSRNOG00000052745(Met)	620.995	-0.861135	0.0116142	0.678588	No	MET proto-oncogene, receptor tyrosine kinase
ENSRNOG00000042162(Wfdc3)	123.167	0.643762	0.0116787	0.678588	No	WAP four-disulfide core domain 3
ENSRNOG00000060649(RF00069)	30.0457	-1.12757	0.0117283	0.678588	Down	NA
ENSRNOG00000054181(LOC100361547)	2570.32	-0.523929	0.0117337	0.678588	No	Cytochrome P450, family 2, subfamily c, polypeptide 7-like
ENSRNOG00000050511(LOC100910838)	2.2837	-4.75693	0.0118799	NA	Down	neuronal tyrosine-phosphorylated phosphoinositide-3-kinase adapter 1-like
ENSRNOG00000046845(AABR07028887.1)	158.414	-1.09243	0.0119558	0.678588	Down	NA
ENSRNOG00000001192(Gltp)	71.2888	0.745522	0.0119582	0.678588	No	glycolipid transfer protein
ENSRNOG00000002947(Dpt)	5970.22	-0.719915	0.0119767	0.678588	No	dermatopontin
ENSRNOG00000047123(Tstd1)	260.17	0.601887	0.0120501	0.678588	No	thiosulfate sulfurtransferase like domain containing 1
ENSRNOG00000014018(St8sia1)	9.2398	-2.90436	0.012052	0.678588	Down	ST8 alpha-N-acetyl-neuraminide alpha-2,8-sialyltransferase 1
ENSRNOG00000046420(AABR07006458.1)	83.8615	-0.87161	0.012059	0.678588	No	NA
ENSRNOG00000025539(Vps13a)	136.916	-1.01878	0.0120784	0.678588	Down	vacuolar protein sorting 13 homolog A
ENSRNOG00000015544(LOC100909441)	28.3309	-2.50482	0.0121268	0.678588	Down	tubulin alpha-1C chain-like
ENSRNOG00000010241(Hspb11)	97.5074	0.635014	0.0121409	0.678588	No	heat shock protein family B (small), member 11
ENSRNOG00000007752(Zmynd19)	67.5315	0.975646	0.0123078	0.682719	No	zinc finger, MYND-type containing 19
ENSRNOG00000004520(Wdr60)	112.66	-0.619989	0.0123117	0.682719	No	WD repeat domain 60
ENSRNOG00000047864(RT1-DMa)	5.8523	2.85306	0.0124403	0.687144	Up	RT1 class II, locus DMa
ENSRNOG00000033522(Prdm2)	328.457	-0.672486	0.0126736	0.694969	No	PR/SET domain 2
ENSRNOG00000027724(Plekhf1)	146.298	0.634077	0.0127393	0.694969	No	pleckstrin homology and FYVE domain containing 1
ENSRNOG00000009570(Pdxp)	28.6517	1.32898	0.0127593	0.694969	Up	pyridoxal phosphatase
ENSRNOG00000014590(Stk33)	22.6084	-2.33653	0.0128223	0.694969	Down	serine/threonine kinase 33
ENSRNOG00000049097(Rpl7a)	13.7428	-3.03418	0.0128287	0.694969	Down	ribosomal protein L7a
ENSRNOG00000011497(Aldh1b1)	153.445	1.26003	0.0131117	0.707582	Up	aldehyde dehydrogenase 1 family, member B1
ENSRNOG00000033346(LOC100361636)	103.677	1.1421	0.0131736	0.708205	Up	vasculin-like protein 1-like
ENSRNOG00000047045(Sdhaf1)	2.68071	4.76782	0.0132941	NA	Up	succinate dehydrogenase complex assembly factor 1
ENSRNOG00000014702(Elovl2)	1362.34	0.481061	0.0133194	0.713325	No	ELOVL fatty acid elongase 2
ENSRNOG00000011953(Supt16h)	832.575	-0.401995	0.013555	0.722105	No	SPT16 homolog, facilitates chromatin remodeling subunit
ENSRNOG00000015447(Calcoco1)	27.6891	-1.74008	0.0136612	0.722105	Down	calcium binding and coiled coil domain 1
ENSRNOG00000024602(Plekha7)	54.9792	-0.919446	0.013702	0.722105	No	pleckstrin homology domain containing A7
ENSRNOG00000006384(Ddx58)	340.844	-0.626136	0.01373	0.722105	No	DEXD/H-box helicase 58
ENSRNOG00000011913(Cp)	41847.1	-0.430069	0.0137921	0.722105	No	ceruloplasmin
ENSRNOG00000013703(Siah2)	144.056	-0.662107	0.0138104	0.722105	No	siah E3 ubiquitin protein ligase 2
ENSRNOG00000061722(RF00100)	2.97652	-4.10391	0.0138423	0.722105	Down	NA
ENSRNOG00000013548(Selenow)	31.6453	1.48627	0.0140121	0.728267	Up	selenoprotein W
ENSRNOG00000051056(AABR07063279.1)	45.0206	-1.20547	0.0141205	0.728584	Down	NA
ENSRNOG00000018220(Pde4dip)	750.582	-0.513246	0.0141882	0.728584	No	phosphodiesterase 4D interacting protein
ENSRNOG00000030868(AABR07037307.1)	17.3228	-2.77188	0.0142238	0.728584	Down	NA
ENSRNOG00000052275(H2afv)	186.124	0.635965	0.0142923	0.728584	No	H2A histone family, member V
ENSRNOG00000024201(Fer1l5)	47.8417	-1.39838	0.0142964	0.728584	Down	fer-1-like family member 5
ENSRNOG00000028812(Trim80)	12.4323	-2.5184	0.0143286	0.728584	Down	tripartite motif protein 80
ENSRNOG00000011873(Atg14)	183.973	-0.570155	0.0145745	0.737812	No	autophagy related 14
ENSRNOG00000009495(Src)	143.71	0.762402	0.014649	0.737812	No	SRC proto-oncogene, non-receptor tyrosine kinase
ENSRNOG00000014275(AABR07026291.1)	182.478	-0.60881	0.0146672	0.737812	No	NA
ENSRNOG00000019859(Pla2g15)	487.494	0.46968	0.0147456	0.739117	No	phospholipase A2, group XV
ENSRNOG00000017600(Ptpn9)	154.841	-0.621954	0.0148142	0.739924	No	protein tyrosine phosphatase, non-receptor type 9
ENSRNOG00000051171(G6pc)	6483.9	-1.96068	0.0149551	0.741119	Down	glucose-6-phosphatase, catalytic subunit
ENSRNOG00000033891(AABR07045058.1)	5.72335	2.82552	0.0150095	0.741119	Up	NA
ENSRNOG00000010805(Fabp4)	125.319	1.30156	0.015019	0.741119	Up	fatty acid binding protein 4
ENSRNOG00000047720(LOC100910235)	42.4595	-1.91005	0.0150496	0.741119	Down	sulfotransferase 1C1-like
ENSRNOG00000010472(Ccdc32)	188.461	0.670295	0.0151013	0.741119	No	coiled-coil domain containing 32
ENSRNOG00000032656(Ptprt)	2.57794	4.71701	0.0151398	NA	Up	protein tyrosine phosphatase, receptor type, T
ENSRNOG00000013707(Spata13)	458.203	-0.496569	0.0151692	0.74146	No	spermatogenesis associated 13
ENSRNOG00000059491(Fgd4)	266.048	-0.718318	0.0152135	0.74146	No	FYVE, RhoGEF and PH domain containing 4
ENSRNOG00000029862(Spc24)	19.1978	1.32268	0.0154733	0.749098	Up	SPC24, NDC80 kinetochore complex component
ENSRNOG00000032178(Cenpa)	9.91065	2.56839	0.0156616	0.749098	Up	centromere protein A
ENSRNOG00000012819(Gdnf)	19.2438	1.50151	0.0156986	0.749098	Up	glial cell derived neurotrophic factor
ENSRNOG00000048725(Lsm2)	101.62	0.657198	0.0156992	0.749098	No	LSM2 homolog, U6 small nuclear RNA and mRNA degradation associated
ENSRNOG00000059753(Gys2)	3406.52	0.638711	0.0157317	0.749098	No	glycogen synthase 2
ENSRNOG00000058498(LOC100912596)	5.16469	4.69981	0.015757	0.749098	Up	FAD-linked sulfhydryl oxidase ALR-like
ENSRNOG00000030225(Clpx)	2268.61	-0.563181	0.015822	0.749098	No	caseinolytic mitochondrial matrix peptidase chaperone subunit
ENSRNOG00000055672(Gpx2)	22.9837	2.23283	0.015867	0.749098	Up	glutathione peroxidase 2
ENSRNOG00000052444(Samd9)	108.82	-0.646117	0.0158863	0.749098	No	sterile alpha motif domain containing 9
ENSRNOG00000014320(Inhba)	43.0647	-1.85226	0.015902	0.749098	Down	inhibin beta A subunit
ENSRNOG00000020700(Rnaseh2c)	62.9617	0.752058	0.0160219	0.750822	No	ribonuclease H2, subunit C
ENSRNOG00000001072(Cers4)	22.4803	-1.27437	0.0161332	0.750822	Down	ceramide synthase 4
ENSRNOG00000019996(Slc16a1)	555.976	-0.624859	0.0161935	0.750822	No	solute carrier family 16 member 1
ENSRNOG00000016217(Gtpbp4)	202.444	-0.547386	0.0162453	0.750822	No	GTP binding protein 4
ENSRNOG00000049132(Map2k3)	58.8756	0.898418	0.0162713	0.750822	No	mitogen activated protein kinase kinase 3
ENSRNOG00000033215(RT1-Db1)	137.539	1.00192	0.0163615	0.750822	Up	RT1 class II, locus Db1
ENSRNOG00000015455(Spr)	336.055	0.511229	0.0164106	0.750822	No	sepiapterin reductase
ENSRNOG00000046007(Cldn3)	730.14	0.579916	0.0164493	0.750822	No	claudin 3
ENSRNOG00000045814(RGD1563962)	52.0674	-4.3238	0.0164496	0.750822	Down	similar to Mss4 protein
ENSRNOG00000046683(Lilrb3)	159.684	0.93877	0.0164717	0.750822	No	leukocyte immunoglobulin like receptor B3
ENSRNOG00000046834(C3)	152559	-0.498109	0.0165947	0.75168	No	complement C3
ENSRNOG00000027096(Ctsw)	14.3676	1.62105	0.0165973	0.75168	Up	cathepsin W
ENSRNOG00000053410(Adcy10)	92.982	1.13714	0.0168113	0.757061	Up	adenylate cyclase 10
ENSRNOG00000059160(AABR07050399.2)	2.31505	-4.77397	0.0168848	NA	Down	NA
ENSRNOG00000003990(Grb2)	478.26	-0.480617	0.0168929	0.757061	No	growth factor receptor bound protein 2
ENSRNOG00000015668(Ccl19)	10.8211	1.88919	0.0169677	0.757061	Up	C-C motif chemokine ligand 19
ENSRNOG00000004743(Cdcp1)	3.70995	-3.48521	0.0170397	0.757061	Down	CUB domain containing protein 1
ENSRNOG00000016206(Uvrag)	471.887	-0.408383	0.0170604	0.757061	No	UV radiation resistance associated
ENSRNOG00000021027(Dbp)	2054.76	0.500143	0.0170898	0.757061	No	D-box binding PAR bZIP transcription factor
ENSRNOG00000011504(Akap2)	306.908	-0.78437	0.0171057	0.757061	No	A-kinase anchoring protein 2
ENSRNOG00000029447(Epc2)	191.848	-0.574096	0.0171461	0.757061	No	enhancer of polycomb homolog 2
ENSRNOG00000012486(Prim2)	76.459	0.807969	0.0172886	0.760514	No	DNA primase subunit 2
ENSRNOG00000019354(Ptch1)	300.194	-0.622017	0.0173323	0.760514	No	patched 1
ENSRNOG00000054838(Mcrs1)	148.51	0.526556	0.0175223	0.762038	No	microspherule protein 1
ENSRNOG00000007697(C8a)	17763.6	-0.450515	0.0175815	0.762038	No	complement C8 alpha chain
ENSRNOG00000001376(Mettl7a)	2343.38	0.526147	0.0176334	0.762038	No	methyltransferase like 7A
ENSRNOG00000014254(Cpt1a)	6094.02	0.43851	0.0177596	0.762038	No	carnitine palmitoyltransferase 1A
ENSRNOG00000031431(Cdca8)	21.7112	1.15303	0.0177773	0.762038	Up	cell division cycle associated 8
ENSRNOG00000023280(Als2)	748.243	-0.55194	0.0178092	0.762038	No	ALS2, alsin Rho guanine nucleotide exchange factor
ENSRNOG00000012791(Ajuba)	202.955	0.566024	0.0178456	0.762038	No	ajuba LIM protein
ENSRNOG00000010918(Cebpa)	3264.89	0.40809	0.017886	0.762038	No	CCAAT/enhancer binding protein alpha
ENSRNOG00000047296(Bptf)	402.672	-0.734468	0.0178972	0.762038	No	bromodomain PHD finger transcription factor
ENSRNOG00000021403(Rhob)	194.326	0.569099	0.017908	0.762038	No	ras homolog family member B
ENSRNOG00000010042(Wdfy2)	582.49	-0.595749	0.0180589	0.765587	No	WD repeat and FYVE domain containing 2
ENSRNOG00000038436(RGD1307100)	1552.74	-0.592726	0.0183036	0.765587	No	similar to RIKEN cDNA D630029K19
ENSRNOG00000030269(Atp2b2)	127.975	-1.17324	0.0183203	0.765587	Down	ATPase plasma membrane Ca2+ transporting 2
ENSRNOG00000020254(Per2)	616.519	0.748811	0.0184168	0.765587	No	period circadian regulator 2
ENSRNOG00000016810(Stmn1)	157.091	0.784961	0.0184455	0.765587	No	stathmin 1
ENSRNOG00000029478(Cyp4f39)	102.481	-0.861805	0.0184507	0.765587	No	cytochrome P450, family 4, subfamily f, polypeptide 39
ENSRNOG00000004837(Limd1)	211.484	-0.535808	0.0185069	0.765587	No	LIM domains containing 1
ENSRNOG00000004424(Rabif)	34.7338	1.62556	0.0185188	0.765587	Up	RAB interacting factor
ENSRNOG00000007432(Polr3b)	166.583	-0.614022	0.0185718	0.765587	No	RNA polymerase III subunit B
ENSRNOG00000010906(Ccl5)	45.6947	0.871162	0.0186146	0.765587	No	C-C motif chemokine ligand 5
ENSRNOG00000035576(Mir27b)	9.55826	-2.10816	0.0186324	0.765587	Down	microRNA 27b
ENSRNOG00000017850(Dctpp1)	60.1481	0.790765	0.0186865	0.765587	No	dCTP pyrophosphatase 1
ENSRNOG00000015703(Hypk)	1014.32	0.359144	0.0187488	0.765587	No	Huntingtin interacting protein K
ENSRNOG00000009870(Tmem88)	28.0488	1.06369	0.0187799	0.765587	Up	transmembrane protein 88
ENSRNOG00000016998(Atxn1)	54.0351	-1.25582	0.0188067	0.765587	Down	ataxin 1
ENSRNOG00000001337(Setd1b)	231.865	-0.988382	0.019005	0.768668	No	SET domain containing 1B
ENSRNOG00000027784(Tsku)	2211.79	1.48348	0.0190167	0.768668	Up	tsukushi, small leucine rich proteoglycan
ENSRNOG00000012629(Rab23)	74.1671	-0.73231	0.0190483	0.768668	No	RAB23, member RAS oncogene family
ENSRNOG00000002940(Ankrd17)	983.442	-0.428902	0.0191677	0.768668	No	ankyrin repeat domain 17
ENSRNOG00000005502(Ankib1)	288.498	-0.534891	0.0191836	0.768668	No	ankyrin repeat and IBR domain containing 1
ENSRNOG00000053541(Kansl2)	12.219	-2.56588	0.0192099	0.768668	Down	KAT8 regulatory NSL complex subunit 2
ENSRNOG00000058862(AABR07051308.1)	11.805	2.49034	0.0192989	0.770043	Up	NA
ENSRNOG00000015093(Sparcl1)	344.679	0.669655	0.019367	0.770578	No	SPARC like 1
ENSRNOG00000004667(Gen1)	50.4244	-0.951884	0.019666	0.771055	No	GEN1 Holliday junction 5' flap endonuclease
ENSRNOG00000029740(Slc35g1)	70.2442	-0.928334	0.0196672	0.771055	No	solute carrier family 35, member G1
ENSRNOG00000016866(Fhl2)	37.8647	1.15002	0.0196945	0.771055	Up	four and a half LIM domains 2
ENSRNOG00000027489(Mn1)	9.68811	-1.92864	0.0196956	0.771055	Down	MN1 proto-oncogene, transcriptional regulator
ENSRNOG00000015365(Col4a3)	10.2103	-1.94936	0.019696	0.771055	Down	collagen type IV alpha 3 chain
ENSRNOG00000022242(Cxcl9)	262.654	1.04245	0.0197075	0.771055	Up	C-X-C motif chemokine ligand 9
ENSRNOG00000008757(Tmem218)	335.335	0.622131	0.0199015	0.773813	No	transmembrane protein 218
ENSRNOG00000000648(Jmjd1c)	776.456	-0.63326	0.0199384	0.773813	No	jumonji domain containing 1C
ENSRNOG00000049471(Steap3)	340.232	-0.626519	0.0199503	0.773813	No	STEAP3 metalloreductase
ENSRNOG00000019735(Dph2)	61.5866	0.714251	0.0200168	0.773813	No	DPH2 homolog
ENSRNOG00000000155(Cog3)	262.658	-0.610798	0.0200561	0.773813	No	component of oligomeric golgi complex 3
ENSRNOG00000046696(LOC100910801)	7.23087	2.55442	0.0201076	0.773813	Up	paired immunoglobulin-like type 2 receptor alpha-like
ENSRNOG00000001120(Med13l)	226.936	-0.592402	0.0203104	0.777696	No	mediator complex subunit 13-like
ENSRNOG00000001827(Masp1)	1384.54	-0.622174	0.0203189	0.777696	No	mannan-binding lectin serine peptidase 1
ENSRNOG00000022868(Ell3)	24.3053	1.2425	0.0204967	0.779337	Up	elongation factor for RNA polymerase II 3
ENSRNOG00000000204(Syncrip)	487.875	-0.490278	0.0205072	0.779337	No	synaptotagmin binding, cytoplasmic RNA interacting protein
ENSRNOG00000012157(Snrnp200)	1329.74	-0.407577	0.020582	0.779337	No	small nuclear ribonucleoprotein U5 subunit 200
ENSRNOG00000009508(LOC103689977)	29.2328	1.77479	0.0206189	0.779337	Up	caspase-6
ENSRNOG00000000414(Cep85l)	68.2571	-0.854785	0.0206579	0.779337	No	centrosomal protein 85-like
ENSRNOG00000000529(Pim1)	12.6131	-1.73541	0.0206938	0.779337	Down	Pim-1 proto-oncogene, serine/threonine kinase
ENSRNOG00000006227(Ifih1)	409.827	-0.575868	0.0207849	0.780682	No	interferon induced with helicase C domain 1
ENSRNOG00000005292(Trip11)	828.409	-0.655401	0.0208765	0.782035	No	thyroid hormone receptor interactor 11
ENSRNOG00000001833(Mcm4)	109.762	0.813251	0.0211551	0.78936	No	minichromosome maintenance complex component 4
ENSRNOG00000004679(Fign)	69.1888	-1.0726	0.0211841	0.78936	Down	fidgetin, microtubule severing factor
ENSRNOG00000046183(AABR07055280.1)	662.273	-1.04326	0.0212477	0.789643	Down	NA
ENSRNOG00000013271(Ireb2)	837.625	-0.53013	0.0215613	0.799187	No	iron responsive element binding protein 2
ENSRNOG00000027317(Ylpm1)	461.881	-0.386819	0.0218105	0.802942	No	YLP motif containing 1
ENSRNOG00000016800(Ss18)	402.046	-0.422146	0.0218262	0.802942	No	SS18, nBAF chromatin remodeling complex subunit
ENSRNOG00000002871(Rbm25l1)	700.299	-0.421137	0.0218615	0.802942	No	RNA binding motif protein 25-like 1
ENSRNOG00000002556(NEWGENE_1562416)	48.7385	-1.22797	0.0218916	0.802942	Down	TSR2, ribosome maturation factor
ENSRNOG00000038375(AABR07026311.1)	158.35	0.534507	0.0219604	0.802942	No	NA
ENSRNOG00000012787(Tmem164)	111.585	-0.663753	0.0220142	0.802942	No	transmembrane protein 164
ENSRNOG00000017170(Med4)	372.576	-0.466848	0.022151	0.802942	No	mediator complex subunit 4
ENSRNOG00000001442(Por)	3625.47	0.712663	0.0221851	0.802942	No	cytochrome p450 oxidoreductase
ENSRNOG00000004621(Rtn4)	464.251	0.459516	0.0222181	0.802942	No	reticulon 4
ENSRNOG00000037483(Ep400)	490.856	-0.509354	0.0222327	0.802942	No	E1A binding protein p400
ENSRNOG00000018863(Abcc10)	66.197	-0.784208	0.0223767	0.806075	No	ATP binding cassette subfamily C member 10
ENSRNOG00000049925(Cd79al)	1.95811	-4.53239	0.022422	NA	Down	Cd79a molecule-like
ENSRNOG00000017215(RGD1308601)	325.701	-0.455033	0.0224386	0.806245	No	similar to hypothetical protein
ENSRNOG00000033694(Klf16)	288.816	0.705109	0.0225844	0.807863	No	Kruppel-like factor 16
ENSRNOG00000014191(Zfp395)	354.284	-0.431126	0.0226264	0.807863	No	zinc finger protein 395
ENSRNOG00000038331(Akr1c1)	2078.64	-0.433939	0.0228522	0.807863	No	aldo-keto reductase family 1, member C1
ENSRNOG00000054930(AABR07004572.1)	46.2757	-3.76793	0.0229275	0.807863	Down	NA
ENSRNOG00000018433(Hps6)	56.1702	0.816182	0.0229586	0.807863	No	HPS6, biogenesis of lysosomal organelles complex 2 subunit 3
ENSRNOG00000001285(Atp2a2)	3364.11	-0.384209	0.0229621	0.807863	No	ATPase sarcoplasmic/endoplasmic reticulum Ca2+ transporting 2
ENSRNOG00000001009(Bri3)	707.38	0.544731	0.0230319	0.807863	No	brain protein I3
ENSRNOG00000005323(AABR07064873.1)	1775.06	-0.67912	0.0231103	0.807863	No	NA
ENSRNOG00000014980(Mob4)	525.194	0.370676	0.023151	0.807863	No	MOB family member 4, phocein
ENSRNOG00000055247(LOC100365062)	95.8952	-0.896661	0.0231707	0.807863	No	eukaryotic translation initiation factor 3, subunit 6 48kDa-like
ENSRNOG00000004127(AABR07021840.1)	261.495	-0.518877	0.0231727	0.807863	No	NA
ENSRNOG00000030715(Cfh)	31074	-0.36108	0.0231809	0.807863	No	complement factor H
ENSRNOG00000010124(Trim2)	371.421	-0.604711	0.0232618	0.807863	No	tripartite motif-containing 2
ENSRNOG00000013729(RGD1306271)	25.1285	-2.09436	0.0232867	0.807863	Down	similar to KIAA1549 protein
ENSRNOG00000001656(Kcnj15)	89.9388	-0.985411	0.0234605	0.81046	No	potassium voltage-gated channel subfamily J member 15
ENSRNOG00000017938(Btaf1)	540.224	-0.47283	0.0234766	0.81046	No	B-TFIID TATA-box binding protein associated factor 1
ENSRNOG00000003872(Slc40a1)	228.881	0.765258	0.023662	0.814862	No	solute carrier family 40 member 1
ENSRNOG00000002898(Nme7)	124.724	0.540449	0.0237909	0.815705	No	NME/NM23 family member 7
ENSRNOG00000013387(Tpcn2)	375.179	-0.436104	0.0238023	0.815705	No	two pore segment channel 2
ENSRNOG00000008615(Mal2)	1540.94	-0.398342	0.0239857	0.81923	No	mal, T-cell differentiation protein 2
ENSRNOG00000002072(Eva1c)	13.6276	1.50693	0.0240255	0.81923	Up	eva-1 homolog C
ENSRNOG00000014866(Pign)	555.477	-0.752061	0.0241704	0.81923	No	phosphatidylinositol glycan anchor biosynthesis, class N
ENSRNOG00000004649(Il1b)	118.152	0.641344	0.0241813	0.81923	No	interleukin 1 beta
ENSRNOG00000004773(Yaf2)	331.491	0.570556	0.0242351	0.81923	No	YY1 associated factor 2
ENSRNOG00000009629(Car2)	202.503	-0.701431	0.0243223	0.81923	No	carbonic anhydrase 2
ENSRNOG00000014066(Jade1)	1128.25	-0.438682	0.0243503	0.81923	No	jade family PHD finger 1
ENSRNOG00000061749(RF00100)	6.07301	-2.81196	0.0243704	0.81923	Down	NA
ENSRNOG00000007646(Sipa1l1)	302.626	-0.474849	0.0244757	0.819527	No	signal-induced proliferation-associated 1 like 1
ENSRNOG00000016214(Agl)	1179.1	-0.436744	0.0244956	0.819527	No	amylo-alpha-1, 6-glucosidase, 4-alpha-glucanotransferase
ENSRNOG00000052232(Cyb561d1)	30.8616	0.961277	0.0246104	0.820192	No	cytochrome b561 family, member D1
ENSRNOG00000024671(Dmxl1)	330.849	-0.673044	0.0246521	0.820192	No	Dmx-like 1
ENSRNOG00000022871(LOC691170)	184.342	-0.799176	0.0246902	0.820192	No	similar to zinc finger protein 84 (HPF2)
ENSRNOG00000007238(LOC297756)	498.803	0.68618	0.024811	0.822267	No	ribosomal protein S8-like
ENSRNOG00000057451(Itga5)	488.177	-0.456435	0.0248888	0.822907	No	integrin subunit alpha 5
ENSRNOG00000021086(Dtx4)	47.9422	-1.1212	0.024969	0.823389	Down	deltex E3 ubiquitin ligase 4
ENSRNOG00000051734(RGD1564887)	6.96722	-2.71087	0.0250203	0.823389	Down	similar to 9130011E15Rik protein
ENSRNOG00000001877(Med15)	356.419	-0.428301	0.0253295	0.830624	No	mediator complex subunit 15
ENSRNOG00000028523(Tctn1)	103.913	0.745157	0.0253581	0.830624	No	tectonic family member 1
ENSRNOG00000026647(Cxcl16)	106.184	0.56512	0.0255858	0.832663	No	C-X-C motif chemokine ligand 16
ENSRNOG00000011300(AABR07031193.1)	186.625	0.739228	0.0256737	0.832663	No	NA
ENSRNOG00000052391(Sh3bp5)	1224.7	0.564221	0.0257176	0.832663	No	SH3-domain binding protein 5
ENSRNOG00000050735(Cd99)	240.739	0.640642	0.0257377	0.832663	No	CD99 molecule (Xg blood group)
ENSRNOG00000015774(Mreg)	2704.26	-0.61526	0.0257715	0.832663	No	melanoregulin
ENSRNOG00000036918(Etfbkmt)	70.2369	-0.872076	0.025775	0.832663	No	electron transfer flavoprotein beta subunit lysine methyltransferase
ENSRNOG00000051771(AABR07006894.1)	10.9081	1.8942	0.0259267	0.835064	Up	NA
ENSRNOG00000007197(Nr1h4)	1066.33	-0.616547	0.026013	0.835064	No	nuclear receptor subfamily 1, group H, member 4
ENSRNOG00000003679(Med13)	358.968	-0.870601	0.0260272	0.835064	No	mediator complex subunit 13
ENSRNOG00000017766(Car12)	113.398	-0.595023	0.026089	0.835146	No	carbonic anhydrase 12
ENSRNOG00000005564(Ubn2)	112.371	-0.799197	0.0262262	0.837633	No	ubinuclein 2
ENSRNOG00000008190(Pnpla7)	2565.94	0.40272	0.0263986	0.838993	No	patatin-like phospholipase domain containing 7
ENSRNOG00000047782(RGD1309808)	18.6697	1.36834	0.0264243	0.838993	Up	similar to apolipoprotein L2; apolipoprotein L-II
ENSRNOG00000011614(Tmcc1)	190.264	-0.520721	0.0264591	0.838993	No	transmembrane and coiled-coil domain family 1
ENSRNOG00000028358(Edem3)	304.426	-0.864552	0.0265622	0.838993	No	ER degradation enhancing alpha-mannosidase like protein 3
ENSRNOG00000005703(Arfgef1)	879.914	-0.377558	0.0265666	0.838993	No	ADP ribosylation factor guanine nucleotide exchange factor 1
ENSRNOG00000007990(Adipor2)	1052.95	-0.552915	0.0267104	0.841648	No	adiponectin receptor 2
ENSRNOG00000018884(Ttc13)	1132.54	-0.465145	0.0268879	0.845347	No	tetratricopeptide repeat domain 13
ENSRNOG00000001256(Atxn2)	782.379	-0.476294	0.0269835	0.846465	No	ataxin 2
ENSRNOG00000011568(Rspo3)	216.202	0.55315	0.0270608	0.84652	No	R-spondin 3
ENSRNOG00000014901(Uggt1)	1466.82	-0.470752	0.0271205	0.84652	No	UDP-glucose glycoprotein glucosyltransferase 1
ENSRNOG00000017354(Zyx)	250.445	0.420942	0.0272739	0.84652	No	zyxin
ENSRNOG00000012582(Eif4ebp1)	410.214	0.485806	0.027303	0.84652	No	eukaryotic translation initiation factor 4E binding protein 1
ENSRNOG00000003104(Trpv2)	19.3354	1.20823	0.0273119	0.84652	Up	transient receptor potential cation channel, subfamily V, member 2
ENSRNOG00000002373(Akap1)	1122.48	-0.396963	0.0273459	0.84652	No	A-kinase anchoring protein 1
ENSRNOG00000048914(Traf1)	41.0859	0.836941	0.0274816	0.847456	No	TNF receptor-associated factor 1
ENSRNOG00000048222(Nlrc5)	89.3799	-0.772779	0.0275161	0.847456	No	NLR family, CARD domain containing 5
ENSRNOG00000036432(AABR07008505.1)	85.9374	0.747755	0.0276591	0.847456	No	NA
ENSRNOG00000055990(RF00592)	37.2075	-0.844073	0.0276644	0.847456	No	NA
ENSRNOG00000038948(Stab2)	593.612	-0.391028	0.0276769	0.847456	No	stabilin 2
ENSRNOG00000007567(Rem1)	14.6259	1.53999	0.0279686	0.852301	Up	RRAD and GEM like GTPase 1
ENSRNOG00000001518(Itga6)	363.235	-0.569968	0.0279755	0.852301	No	integrin subunit alpha 6
ENSRNOG00000002934(Atp1b1)	2419.53	0.5648	0.0280167	0.852301	No	ATPase Na+/K+ transporting subunit beta 1
ENSRNOG00000013118(Atox1)	1823.51	0.47419	0.0280988	0.852957	No	antioxidant 1 copper chaperone
ENSRNOG00000024848(Fga)	59593.8	-0.424471	0.028367	0.859246	No	fibrinogen alpha chain
ENSRNOG00000034221(Cfap126)	308.374	0.781564	0.0287152	0.865024	No	cilia and flagella associated protein 126
ENSRNOG00000005985(Kcnma1)	19.7055	1.12055	0.0287708	0.865024	Up	potassium calcium-activated channel subfamily M alpha 1
ENSRNOG00000001066(Itih2)	11038	-0.367768	0.0287804	0.865024	No	inter-alpha-trypsin inhibitor heavy chain 2
ENSRNOG00000015027(Il18r1)	8.54716	1.76175	0.0288034	0.865024	Up	interleukin 18 receptor 1
ENSRNOG00000014834(Epc1)	189.655	-0.640342	0.0288888	0.865741	No	enhancer of polycomb homolog 1
ENSRNOG00000047005(Kcnk5)	786.151	0.504756	0.0290649	0.869169	No	potassium two pore domain channel subfamily K member 5
ENSRNOG00000009170(Dmxl2)	417.963	-0.684061	0.0291593	0.870147	No	Dmx-like 2
ENSRNOG00000005043(Cpeb2)	106.775	-0.894813	0.0293273	0.87331	No	cytoplasmic polyadenylation element binding protein 2
ENSRNOG00000020482(Nfatc4)	127.109	1.14292	0.029476	0.875294	Up	nuclear factor of activated T-cells 4
ENSRNOG00000007242(Ehmt1)	189.962	-0.494785	0.0296434	0.875294	No	euchromatic histone lysine methyltransferase 1
ENSRNOG00000011714(Sat2)	417.345	0.424664	0.0296783	0.875294	No	spermidine/spermine N1-acetyltransferase family member 2
ENSRNOG00000003703(Mcm6)	52.5402	1.35328	0.0296968	0.875294	Up	minichromosome maintenance complex component 6
ENSRNOG00000010137(Xpo4)	386.019	-0.407409	0.0297047	0.875294	No	exportin 4
ENSRNOG00000047439(Pot1b)	95.9801	-0.669057	0.0298094	0.876048	No	protection of telomeres 1B
ENSRNOG00000021904(Tecpr2)	79.2543	-0.648962	0.0298547	0.876048	No	tectonin beta-propeller repeat containing 2
ENSRNOG00000011073(Htt)	374.979	-0.591249	0.0299461	0.876182	No	huntingtin
ENSRNOG00000003220(H3f3a)	1217.6	0.311471	0.0299837	0.876182	No	H3 histone, family 3A
ENSRNOG00000046029(AABR07055792.1)	1.76371	-4.38344	0.0299958	NA	Down	NA
ENSRNOG00000054319(LOC103690128)	7.5025	-2.57971	0.0301248	0.876882	Down	smoothelin-like
ENSRNOG00000006644(Kdm4c)	113.308	-0.576099	0.0301321	0.876882	No	lysine demethylase 4C
ENSRNOG00000050860(Abcb11)	13590.6	-0.43538	0.0302302	0.877922	No	ATP binding cassette subfamily B member 11
ENSRNOG00000022720(Usp37)	250.046	-0.453929	0.0304321	0.880621	No	ubiquitin specific peptidase 37
ENSRNOG00000003486(Mnda)	153.385	0.586816	0.0304482	0.880621	No	myeloid cell nuclear differentiation antigen
ENSRNOG00000021006(Tmem147)	186.702	0.566153	0.0309542	0.890466	No	transmembrane protein 147
ENSRNOG00000008706(Tbx3)	130.146	-0.797655	0.0309702	0.890466	No	T-box 3
ENSRNOG00000004026(Atp2b1)	417.235	-0.495406	0.0310054	0.890466	No	ATPase plasma membrane Ca2+ transporting 1
ENSRNOG00000033654(LOC501038)	16.8304	-1.57202	0.0310561	0.890466	Down	Ab2-060
ENSRNOG00000028598(Edar)	143.469	-0.977146	0.0311284	0.890466	No	ectodysplasin-A receptor
ENSRNOG00000060990(AABR07000382.1)	3.55323	4.14432	0.0311679	0.890466	Up	NA
ENSRNOG00000034025(Ptprj)	1940.97	-0.384077	0.0313729	0.894508	No	protein tyrosine phosphatase, receptor type, J
ENSRNOG00000033824(Gpd2)	53.2382	-0.765924	0.0315136	0.896545	No	glycerol-3-phosphate dehydrogenase 2
ENSRNOG00000022847(Dop1a)	235.82	-0.532815	0.0315716	0.896545	No	NA
ENSRNOG00000015538(Abcd2)	11.8256	2.1635	0.0317025	0.898127	Up	ATP binding cassette subfamily D member 2
ENSRNOG00000018237(Gstp1)	272.929	0.732268	0.031815	0.898127	No	glutathione S-transferase pi 1
ENSRNOG00000042499(LOC100364435)	909.335	0.623502	0.0318186	0.898127	No	thymosin, beta 10-like
ENSRNOG00000000802(Tbc1d32)	24.465	-1.00899	0.0319405	0.898375	Down	TBC1 domain family, member 32
ENSRNOG00000026940(AABR07021424.1)	90.9098	-1.08969	0.0319988	0.898375	Down	NA
ENSRNOG00000053037(AABR07024139.1)	9.80178	-1.9998	0.0321975	0.898375	Down	NA
ENSRNOG00000058993(AABR07062183.1)	16.3519	1.56086	0.032226	0.898375	Up	NA
ENSRNOG00000018507(Gfpt1)	877.403	-0.508991	0.032294	0.898375	No	glutamine fructose-6-phosphate transaminase 1
ENSRNOG00000060899(AABR07040840.1)	25.4255	1.04078	0.0322955	0.898375	Up	NA
ENSRNOG00000020606(B3gnt8)	1.83313	4.22402	0.0323037	NA	Up	UDP-GlcNAc:betaGal beta-1,3-N-acetylglucosaminyltransferase 8
ENSRNOG00000060305(AABR07008462.1)	7.89689	2.96014	0.0323062	0.898375	Up	NA
ENSRNOG00000056703(Atrx)	503.721	-0.431037	0.0323437	0.898375	No	ATRX, chromatin remodeler
ENSRNOG00000003634(Zfp354a)	1179.42	1.78339	0.0324036	0.898375	Up	zinc finger protein 354A
ENSRNOG00000022421(Crtc1)	35.4018	-0.912427	0.0324686	0.898375	No	CREB regulated transcription coactivator 1
ENSRNOG00000046184(RGD1561143)	2.49274	-3.82446	0.0324901	NA	Down	similar to cell surface receptor FDFACT
ENSRNOG00000014509(Sacs)	129.857	-0.668626	0.0326382	0.898375	No	sacsin molecular chaperone
ENSRNOG00000003517(Tbx2)	32.1285	0.927066	0.0326551	0.898375	No	T-box 2
ENSRNOG00000051483(LOC103689961)	1.99598	4.34611	0.0326673	NA	Up	selenoprotein W-like
ENSRNOG00000012892(Abca4)	29.6748	1.15436	0.0326811	0.898375	Up	ATP binding cassette subfamily A member 4
ENSRNOG00000023210(Trappc10)	492.207	-0.357249	0.0327526	0.898375	No	trafficking protein particle complex 10
ENSRNOG00000003136(Fcrla)	24.7333	2.08595	0.0328431	0.898375	Up	Fc receptor-like A
ENSRNOG00000007139(Ttpa)	4464.49	-0.694536	0.0328924	0.898375	No	alpha tocopherol transfer protein
ENSRNOG00000008360(Pcgf1)	7.16571	2.50989	0.0329117	0.898375	Up	polycomb group ring finger 1
ENSRNOG00000038740(Gimap7)	21.0886	1.15094	0.0329986	0.899005	Up	GTPase, IMAP family member 7
ENSRNOG00000011530(Mindy4)	48.2818	0.904392	0.0331855	0.900674	No	NA
ENSRNOG00000000632(Cdk1)	8.4528	2.10585	0.0331878	0.900674	Up	cyclin-dependent kinase 1
ENSRNOG00000057378(Clec16a)	78.1845	-0.760044	0.0333682	0.901794	No	C-type lectin domain containing 16A
ENSRNOG00000043416(Bcl3)	143.08	0.507001	0.0333789	0.901794	No	B-cell CLL/lymphoma 3
ENSRNOG00000010104(Pofut1)	343.19	-0.57563	0.033709	0.901794	No	protein O-fucosyltransferase 1
ENSRNOG00000016123(Rnf144b)	660.533	-0.430824	0.0337103	0.901794	No	ring finger protein 144B
ENSRNOG00000012436(Adh6)	33556.3	0.411442	0.0337294	0.901794	No	alcohol dehydrogenase 6 (class V)
ENSRNOG00000020635(Exosc5)	296.003	0.529375	0.033796	0.901794	No	exosome component 5
ENSRNOG00000054742(AABR07066188.1)	237.086	0.773031	0.0338371	0.901794	No	NA
ENSRNOG00000030904(Cpb1)	33.2374	-1.2872	0.0340503	0.901794	Down	carboxypeptidase B1
ENSRNOG00000048242(Txlna)	223.109	-0.53092	0.0341236	0.901794	No	taxilin alpha
ENSRNOG00000012721(Ednra)	46.2419	-1.1455	0.0341945	0.901794	Down	endothelin receptor type A
ENSRNOG00000049370(LOC100360750)	19.6998	1.10872	0.0343314	0.901794	Up	Sm protein F-like
ENSRNOG00000000186(Tst)	5228.17	0.45598	0.0344319	0.901794	No	thiosulfate sulfurtransferase
ENSRNOG00000002368(Iars2)	903.803	-0.357945	0.0344558	0.901794	No	isoleucyl-tRNA synthetase 2, mitochondrial
ENSRNOG00000012099(Tent2)	601.111	-0.405129	0.0344963	0.901794	No	NA
ENSRNOG00000011885(Rhpn2)	150.405	-0.681908	0.034541	0.901794	No	rhophilin, Rho GTPase binding protein 2
ENSRNOG00000005957(Slc4a7)	26.8009	-1.01162	0.0346266	0.901794	Down	solute carrier family 4 member 7
ENSRNOG00000016754(Bcs1l)	201.88	0.486167	0.0346807	0.901794	No	BCS1 homolog, ubiquinol-cytochrome c reductase complex chaperone
ENSRNOG00000015540(Ppp6r3)	1606.89	-0.354974	0.0348191	0.901794	No	protein phosphatase 6, regulatory subunit 3
ENSRNOG00000023373(Sec24b)	292.321	-0.415926	0.0348381	0.901794	No	SEC24 homolog B, COPII coat complex component
ENSRNOG00000020560(AABR07005821.1)	391.699	-0.692072	0.0348471	0.901794	No	NA
ENSRNOG00000057290(Tmem168)	267.398	-0.452382	0.0348941	0.901794	No	transmembrane protein 168
ENSRNOG00000003397(Adprm)	273.884	0.431086	0.0349144	0.901794	No	ADP-ribose/CDP-alcohol diphosphatase, manganese-dependent
ENSRNOG00000010960(Ankh)	682.161	-0.591177	0.0349579	0.901794	No	ANKH inorganic pyrophosphate transport regulator
ENSRNOG00000023841(LOC108348081)	291.397	0.902412	0.035031	0.901794	No	CD99 antigen-like protein 2
ENSRNOG00000042623(Sh2d4b)	4.31047	-2.61783	0.0350512	0.901794	Down	SH2 domain containing 4B
ENSRNOG00000005868(Ttc21b)	80.2663	-0.738258	0.0350545	0.901794	No	tetratricopeptide repeat domain 21B
ENSRNOG00000004006(Dnajb9)	833.725	-0.503663	0.0350737	0.901794	No	DnaJ heat shock protein family (Hsp40) member B9
ENSRNOG00000014343(Anln)	2.07536	4.40719	0.0350779	NA	Up	anillin, actin binding protein
ENSRNOG00000029861(Gsta2)	2660.17	0.715108	0.0351229	0.901794	No	glutathione S-transferase alpha 2
ENSRNOG00000026048(Gbf1)	889.859	-0.448042	0.0351789	0.901794	No	golgi brefeldin A resistant guanine nucleotide exchange factor 1
ENSRNOG00000012987(Ptk6)	8.7615	-2.55515	0.0352226	0.901794	Down	protein tyrosine kinase 6
ENSRNOG00000002593(Esrrg)	252.516	-0.504372	0.0352625	0.901794	No	estrogen-related receptor gamma
ENSRNOG00000014285(Ssh2)	176.11	-0.873643	0.0353673	0.901794	No	slingshot protein phosphatase 2
ENSRNOG00000011142(Cyb5b)	3490.14	-0.404134	0.0354647	0.901794	No	cytochrome b5 type B
ENSRNOG00000059338(LOC102549714)	2.72179	3.73517	0.035559	NA	Up	uncharacterized LOC102549714
ENSRNOG00000004292(Sptssa)	4251.87	0.403835	0.0356072	0.901794	No	serine palmitoyltransferase, small subunit A
ENSRNOG00000062130(AC108578.1)	1.82488	4.21827	0.0356165	NA	Up	NA
ENSRNOG00000002735(Dhx9)	1014.6	-0.428485	0.0357093	0.901794	No	DExH-box helicase 9
ENSRNOG00000019624(Morc2)	174.556	-0.527937	0.0357235	0.901794	No	MORC family CW-type zinc finger 2
ENSRNOG00000017406(Atrnl1)	36.003	-0.916305	0.0358113	0.901794	No	attractin like 1
ENSRNOG00000048113(Cbx8)	89.3304	0.579909	0.0361119	0.901794	No	chromobox 8
ENSRNOG00000039494(Aass)	9966.87	-0.478532	0.0361181	0.901794	No	aminoadipate-semialdehyde synthase
ENSRNOG00000021682(Dcakd)	161.792	0.497232	0.0361493	0.901794	No	dephospho-CoA kinase domain containing
ENSRNOG00000046366(Dmd)	587.854	-0.385551	0.0362223	0.901794	No	dystrophin
ENSRNOG00000013970(Cdt1)	12.8588	1.61501	0.036308	0.901794	Up	chromatin licensing and DNA replication factor 1
ENSRNOG00000009403(Dcaf17)	60.3916	-0.884596	0.0363318	0.901794	No	DDB1 and CUL4 associated factor 17
ENSRNOG00000010117(Eif3a)	4462.38	-0.398657	0.0363409	0.901794	No	eukaryotic translation initiation factor 3, subunit A
ENSRNOG00000001888(Arvcf)	357.888	0.435342	0.0363921	0.901794	No	ARVCF, delta catenin family member
ENSRNOG00000018183(Ubr4)	1932.29	-0.529148	0.0363954	0.901794	No	ubiquitin protein ligase E3 component n-recognin 4
ENSRNOG00000007392(Atp6v1f)	417.589	0.453696	0.0364239	0.901794	No	ATPase H+ transporting V1 subunit F
ENSRNOG00000049308(Sfxn2)	14.0667	-1.50748	0.0364266	0.901794	Down	sideroflexin 2
ENSRNOG00000060269(Vwce)	34.1449	-1.59943	0.0364494	0.901794	Down	von Willebrand factor C and EGF domains
ENSRNOG00000030199(Tmem192)	290.847	0.483332	0.0364662	0.901794	No	transmembrane protein 192
ENSRNOG00000051816(Tigar)	42.5482	0.837545	0.0365557	0.901794	No	TP53 induced glycolysis regulatory phosphatase
ENSRNOG00000012543(Mcm3)	31.1567	1.36859	0.036773	0.901794	Up	minichromosome maintenance complex component 3
ENSRNOG00000001130(Nos1)	13.9654	-1.48355	0.0367805	0.901794	Down	nitric oxide synthase 1
ENSRNOG00000011647(S100a6)	102.883	0.69204	0.0367945	0.901794	No	S100 calcium binding protein A6
ENSRNOG00000062021(AC141220.2)	3.68466	-2.79349	0.0368294	0.901794	Down	NA
ENSRNOG00000022983(Trim17)	19.2531	1.13194	0.0368711	0.901794	Up	tripartite motif-containing 17
ENSRNOG00000010479(Mycbp2)	546.524	-0.544932	0.037089	0.901794	No	MYC binding protein 2, E3 ubiquitin protein ligase
ENSRNOG00000020994(Slc25a39)	2003.07	0.370132	0.0371041	0.901794	No	solute carrier family 25, member 39
ENSRNOG00000012726(Zbtb5)	168.71	-0.549054	0.0371438	0.901794	No	zinc finger and BTB domain containing 5
ENSRNOG00000011105(Arl15)	19.011	-1.14622	0.0371568	0.901794	Down	ADP-ribosylation factor like GTPase 15
ENSRNOG00000001956(Dzip3)	36.1344	-1.05611	0.0371645	0.901794	Down	DAZ interacting zinc finger protein 3
ENSRNOG00000048116(AABR07002870.1)	3.31249	4.03563	0.0372347	0.901794	Up	NA
ENSRNOG00000001214(Pfkl)	593.152	0.369282	0.0372626	0.901794	No	phosphofructokinase, liver type
ENSRNOG00000011066(March6)	693.652	-0.622264	0.0373584	0.90256	No	membrane associated ring-CH-type finger 6
ENSRNOG00000017610(Nedd4l)	573.606	-0.39759	0.0376813	0.908802	No	neural precursor cell expressed, developmentally down-regulated 4-like, E3 ubiquitin protein ligase
ENSRNOG00000058497(Fdxr)	216.893	0.467461	0.0377898	0.909861	No	ferredoxin reductase
ENSRNOG00000012439(Bid)	384.041	0.450092	0.0379495	0.912148	No	BH3 interacting domain death agonist
ENSRNOG00000015593(Sigirr)	653.243	0.425054	0.0381437	0.912396	No	single Ig and TIR domain containing
ENSRNOG00000027079(Impad1)	6.3263	2.97816	0.0382939	0.912396	Up	inositol monophosphatase domain containing 1
ENSRNOG00000006338(Lrp6)	693.239	-0.80302	0.0383097	0.912396	No	LDL receptor related protein 6
ENSRNOG00000030389(Lrrc30)	2.40584	4.61762	0.0383252	NA	Up	leucine rich repeat containing 30
ENSRNOG00000007324(Plxna2)	1009.68	-0.627729	0.0383812	0.912396	No	plexin A2
ENSRNOG00000031024(Sirpd)	7.92244	1.98398	0.0384548	0.912396	Up	signal-regulatory protein delta
ENSRNOG00000049075(Fabp5)	94.0986	0.926892	0.0385217	0.912396	No	fatty acid binding protein 5
ENSRNOG00000021680(Setdb2)	157.762	-0.495551	0.0385601	0.912396	No	SET domain, bifurcated 2
ENSRNOG00000030316(Otogl)	25.4431	-1.65926	0.0385677	0.912396	Down	otogelin-like
ENSRNOG00000018680(Rpl17)	1760.95	0.424933	0.0386287	0.912396	No	ribosomal protein L17
ENSRNOG00000052421(AABR07012475.2)	72.3933	-0.657869	0.0387861	0.912396	No	NA
ENSRNOG00000032401(H3f3c)	541.174	-0.794198	0.0387908	0.912396	No	H3 histone, family 3C
ENSRNOG00000019154(Zmynd8)	591.783	-0.441471	0.0388397	0.912396	No	zinc finger, MYND-type containing 8
ENSRNOG00000014460(Hivep1)	145.038	-0.624225	0.0389001	0.912396	No	human immunodeficiency virus type I enhancer binding protein 1
ENSRNOG00000057701(Myom1)	163.707	-0.692173	0.039148	0.912396	No	myomesin 1
ENSRNOG00000008524(Glcci1)	185.249	-0.518948	0.0391598	0.912396	No	glucocorticoid induced 1
ENSRNOG00000032768(Stxbp4)	67.508	-0.710101	0.0391993	0.912396	No	syntaxin binding protein 4
ENSRNOG00000016399(RGD1359127)	184.256	0.433888	0.0392105	0.912396	No	similar to RIKEN cDNA 2310011J03
ENSRNOG00000012638(Ciao1)	305.255	0.440611	0.0392967	0.912396	No	cytosolic iron-sulfur assembly component 1
ENSRNOG00000061432(AABR07030914.1)	4.00988	2.72722	0.0394336	0.912396	Up	NA
ENSRNOG00000038047(Mt1)	1361.46	0.603084	0.039444	0.912396	No	metallothionein 1
ENSRNOG00000032708(RT1-Bb)	180.619	0.718814	0.0395132	0.912396	No	RT1 class II, locus Bb
ENSRNOG00000051706(Tep1)	311.523	-0.484159	0.0395506	0.912396	No	telomerase associated protein 1
ENSRNOG00000045742(Cyb5d1)	30.5289	-0.934927	0.0396153	0.912396	No	cytochrome b5 domain containing 1
ENSRNOG00000057832(Rnf125)	783.65	-0.75336	0.0396312	0.912396	No	ring finger protein 125
ENSRNOG00000004519(Atg2b)	867.416	-0.424847	0.0397537	0.912396	No	autophagy related 2B
ENSRNOG00000017925(Gapvd1)	455.752	-0.485768	0.0398355	0.912396	No	GTPase activating protein and VPS9 domains 1
ENSRNOG00000056984(Baz2b)	299.374	-0.441347	0.0398528	0.912396	No	bromodomain adjacent to zinc finger domain, 2B
ENSRNOG00000020879(Nags)	1058.83	0.357742	0.0398941	0.912396	No	N-acetylglutamate synthase
ENSRNOG00000016299(Klf4)	49.118	0.827472	0.0398977	0.912396	No	Kruppel like factor 4
ENSRNOG00000052864(LOC108348326)	4.36228	-3.72192	0.0399031	0.912396	Down	peroxisome assembly protein 12
ENSRNOG00000050997(Ifrd1)	1725.99	0.597128	0.0400272	0.913726	No	interferon-related developmental regulator 1
ENSRNOG00000016316(Mcm2)	102.274	0.645037	0.0400911	0.913726	No	minichromosome maintenance complex component 2
ENSRNOG00000048060(LOC100912566)	2.41981	-4.84093	0.040223	NA	Down	UPF0500 protein C1orf216 homolog
ENSRNOG00000037167(Rtp3)	878.823	-0.528853	0.040362	0.918415	No	receptor (chemosensory) transporter protein 3
ENSRNOG00000032070(Dync2h1)	75.0023	-0.617411	0.0406407	0.920864	No	dynein cytoplasmic 2 heavy chain 1
ENSRNOG00000006000(Cdk12)	308.986	-0.493547	0.0406626	0.920864	No	cyclin-dependent kinase 12
ENSRNOG00000015880(Dpep1)	38.4555	0.848777	0.0406658	0.920864	No	dipeptidase 1
ENSRNOG00000000257(Smpd3)	151.361	-0.527325	0.040868	0.923957	No	sphingomyelin phosphodiesterase 3
ENSRNOG00000010957(Braf)	48.1814	-0.754924	0.04097	0.924779	No	B-Raf proto-oncogene, serine/threonine kinase
ENSRNOG00000004917(Rasal2)	32.393	-0.902932	0.0412358	0.927601	No	RAS protein activator like 2
ENSRNOG00000060615(Rai1)	107.961	-0.573762	0.0412657	0.927601	No	retinoic acid induced 1
ENSRNOG00000025448(Limd2)	57.3526	0.689163	0.0412977	0.927601	No	LIM domain containing 2
ENSRNOG00000026848(Tex36)	155.562	0.508333	0.0414555	0.927601	No	testis expressed 36
ENSRNOG00000058288(Tcf19)	23.8816	1.04276	0.0414683	0.927601	Up	transcription factor 19
ENSRNOG00000013954(Alpl)	348.399	0.450051	0.0414924	0.927601	No	alkaline phosphatase, liver/bone/kidney
ENSRNOG00000011053(Cyp2u1)	34.2897	-0.938748	0.0416399	0.927601	No	cytochrome P450, family 2, subfamily u, polypeptide 1
ENSRNOG00000003183(Fmod)	23.5567	1.40423	0.0416912	0.927601	Up	fibromodulin
ENSRNOG00000027234(Zfp367)	19.9084	1.33516	0.0417431	0.927601	Up	zinc finger protein 367
ENSRNOG00000008870(Atf7ip)	372.752	-0.571235	0.0418724	0.927601	No	activating transcription factor 7 interacting protein
ENSRNOG00000057499(AABR07068587.1)	52.9362	-0.908418	0.0419192	0.927601	No	NA
ENSRNOG00000049128(Nktr)	611.318	-0.81687	0.0419232	0.927601	No	natural killer cell triggering receptor
ENSRNOG00000006388(Pygl)	4294.1	-0.517302	0.04211	0.927601	No	glycogen phosphorylase L
ENSRNOG00000020503(Cbln3)	242.768	-0.991682	0.0421459	0.927601	No	cerebellin 3 precursor
ENSRNOG00000060844(AABR07013165.1)	3.92966	2.66215	0.0421745	0.927601	Up	NA
ENSRNOG00000003533(Clcn4)	1562.44	-0.400345	0.0421873	0.927601	No	chloride voltage-gated channel 4
ENSRNOG00000033517(LOC100360791)	6964.24	0.329429	0.0422145	0.927601	No	tumor protein, translationally-controlled 1
ENSRNOG00000018250(Tnni3)	8.65041	1.78396	0.0423402	0.928171	Up	troponin I3, cardiac type
ENSRNOG00000018214(Bok)	11.819	1.31716	0.0423791	0.928171	Up	BOK, BCL2 family apoptosis regulator
ENSRNOG00000006570(Plekhg3)	408.588	-0.437887	0.0424672	0.928171	No	pleckstrin homology and RhoGEF domain containing G3
ENSRNOG00000060093(LOC100911156)	3.09449	-4.16466	0.0425723	0.928171	Down	D-aspartate oxidase-like
ENSRNOG00000017899(Akr7a3)	766.512	0.543928	0.0425939	0.928171	No	aldo-keto reductase family 7 member A3
ENSRNOG00000004423(Zbtb18)	220.764	-0.523385	0.0427215	0.928171	No	zinc finger and BTB domain containing 18
ENSRNOG00000010855(Mrpl57)	345.687	0.366465	0.0429719	0.928171	No	mitochondrial ribosomal protein L57
ENSRNOG00000037715(RGD1560854)	48.1935	-0.764886	0.0430156	0.928171	No	similar to FLJ41131 protein
ENSRNOG00000007970(Plxnc1)	54.0966	-0.828883	0.04308	0.928171	No	plexin C1
ENSRNOG00000050655(P4ha1)	343.114	-0.346972	0.0431258	0.928171	No	prolyl 4-hydroxylase subunit alpha 1
ENSRNOG00000001404(Agfg2)	902.697	0.479225	0.0431756	0.928171	No	ArfGAP with FG repeats 2
ENSRNOG00000006329(Peli1)	198.21	-0.559181	0.0431959	0.928171	No	pellino E3 ubiquitin protein ligase 1
ENSRNOG00000021262(Slc23a2)	139.235	-0.578686	0.0432358	0.928171	No	solute carrier family 23 member 2
ENSRNOG00000000853(Aif1)	339.246	0.515637	0.0432683	0.928171	No	allograft inflammatory factor 1
ENSRNOG00000001789(Zfp148)	313.666	-0.38918	0.0432694	0.928171	No	zinc finger protein 148
ENSRNOG00000002278(Tec)	464.236	-0.381571	0.043342	0.928171	No	tec protein tyrosine kinase
ENSRNOG00000026319(Akap9)	941.113	-0.518123	0.0433608	0.928171	No	A-kinase anchoring protein 9
ENSRNOG00000031053(Mt-nd4l)	18472	-0.486143	0.0435822	0.931494	No	NA
ENSRNOG00000049070(Rack1)	2.33521	4.57126	0.0436295	NA	Up	receptor for activated C kinase 1
ENSRNOG00000005358(Pmm1)	116.61	0.580407	0.0438731	0.93405	No	phosphomannomutase 1
ENSRNOG00000027171(NEWGENE_1304700)	9.36753	2.08378	0.0438998	0.93405	Up	N-deacetylase/N-sulfotransferase (heparan glucosaminyl) 2
ENSRNOG00000027592(Rerg)	61.224	0.680665	0.0439537	0.93405	No	RAS-like, estrogen-regulated, growth-inhibitor
ENSRNOG00000036693(Slc25a10)	2182.75	0.353503	0.043967	0.93405	No	solute carrier family 25 member 10
ENSRNOG00000019949(Mrps12)	231.574	0.434613	0.0440464	0.934328	No	mitochondrial ribosomal protein S12
ENSRNOG00000006400(Tbc1d14)	628.029	-0.348909	0.0441894	0.93595	No	TBC1 domain family, member 14
ENSRNOG00000042720(Mrpl28)	386.44	0.444895	0.0442679	0.936207	No	mitochondrial ribosomal protein L28
ENSRNOG00000016339(Uox)	25674.8	0.433187	0.0445398	0.940543	No	urate oxidase
ENSRNOG00000052583(Zfp106)	804.298	-0.607347	0.044976	0.94694	No	zinc finger protein 106
ENSRNOG00000007925(Pak6)	3.2323	3.03294	0.0449771	0.94694	Up	p21 (RAC1) activated kinase 6
ENSRNOG00000013844(Fam172a)	52.7596	-0.655485	0.0452069	0.947398	No	family with sequence similarity 172, member A
ENSRNOG00000007900(Tspan33)	92.4269	0.628236	0.0452695	0.947398	No	tetraspanin 33
ENSRNOG00000024194(Rsf1)	260.634	-0.607311	0.0452883	0.947398	No	remodeling and spacing factor 1
ENSRNOG00000010658(Cth)	22414.8	-0.537959	0.0453378	0.947398	No	cystathionine gamma-lyase
ENSRNOG00000019109(Thap11)	160.239	0.450722	0.0454171	0.947398	No	THAP domain containing 11
ENSRNOG00000051408(Magt1)	1955.79	-0.37044	0.0454963	0.947398	No	magnesium transporter 1
ENSRNOG00000014434(Chd1)	449.121	-0.55567	0.0455724	0.947398	No	chromodomain helicase DNA binding protein 1
ENSRNOG00000014436(Ppip5k1)	419.617	-0.381352	0.0456228	0.947398	No	diphosphoinositol pentakisphosphate kinase 1
ENSRNOG00000005289(Prkd3)	1874.73	-0.504805	0.0456861	0.947398	No	protein kinase D3
ENSRNOG00000001091(Hip1r)	127.044	-0.577466	0.0457015	0.947398	No	huntingtin interacting protein 1 related
ENSRNOG00000004273(Ifitm1)	684.064	0.411191	0.0457388	0.947398	No	interferon induced transmembrane protein 1
ENSRNOG00000004281(Cobl)	610.534	-0.366817	0.0458126	0.94742	No	cordon-bleu WH2 repeat protein
ENSRNOG00000007551(Patj)	517.356	-0.386834	0.0459455	0.94742	No	PATJ, crumbs cell polarity complex component
ENSRNOG00000010306(H2afz)	346.845	0.49118	0.0460799	0.94742	No	H2A histone family, member Z
ENSRNOG00000000974(Zfp358)	63.075	0.613213	0.0461953	0.94742	No	zinc finger protein 358
ENSRNOG00000028545(AC141959.1)	6.18431	2.23668	0.0462164	0.94742	Up	NA
ENSRNOG00000051190(AABR07015507.1)	305.236	0.416219	0.0463516	0.94742	No	NA
ENSRNOG00000049378(AABR07062583.1)	358.852	-0.520823	0.0463681	0.94742	No	NA
ENSRNOG00000033192(Osmr)	90.6325	-0.96515	0.0463856	0.94742	No	oncostatin M receptor
ENSRNOG00000018668(Glg1)	576.206	-0.394101	0.0464143	0.94742	No	golgi glycoprotein 1
ENSRNOG00000057941(AABR07036331.2)	42.5183	-0.743383	0.0464854	0.94742	No	NA
ENSRNOG00000025155(Lmtk2)	858.373	-0.417258	0.0465865	0.94742	No	lemur tyrosine kinase 2
ENSRNOG00000001692(Chaf1b)	4.11791	2.76756	0.0466848	0.94742	Up	chromatin assembly factor 1 subunit B
ENSRNOG00000027455(RGD1564804)	418.544	0.528728	0.0468653	0.94742	No	similar to chromosome 1 open reading frame 50
ENSRNOG00000026177(Mgam)	1134	-0.430774	0.0470081	0.94742	No	maltase-glucoamylase
ENSRNOG00000001414(Serpine1)	36.0372	1.08444	0.0470229	0.94742	Up	serpin family E member 1
ENSRNOG00000004688(Rbfox2)	58.3375	-0.780994	0.0470961	0.94742	No	RNA binding fox-1 homolog 2
ENSRNOG00000001926(Cldn1)	415.913	-0.60524	0.0471351	0.94742	No	claudin 1
ENSRNOG00000026143(Ckap2l)	4.25325	2.79974	0.0471635	0.94742	Up	cytoskeleton associated protein 2-like
ENSRNOG00000004100(Trib1)	129.311	-0.541173	0.0472681	0.94742	No	tribbles pseudokinase 1
ENSRNOG00000016619(Use1)	546.041	0.423042	0.0472988	0.94742	No	unconventional SNARE in the ER 1
ENSRNOG00000013780(Nf1)	250.71	-0.704999	0.047319	0.94742	No	neurofibromin 1
ENSRNOG00000053452(Actg1)	647.647	0.335389	0.0474346	0.94742	No	actin, gamma 1
ENSRNOG00000016352(Cbfa2t2)	85.839	-0.825413	0.0474498	0.94742	No	CBFA2/RUNX1 translocation partner 2
ENSRNOG00000054408(AABR07021687.1)	2.31647	-3.71125	0.0474738	NA	Down	NA
ENSRNOG00000008331(Washc4)	794.01	-0.558588	0.0474835	0.94742	No	WASH complex subunit 4
ENSRNOG00000017438(AABR07007068.1)	410.694	0.588694	0.0475304	0.94742	No	NA
ENSRNOG00000036942(Tnfrsf9)	41.9952	-0.919151	0.0476324	0.94742	No	TNF receptor superfamily member 9
ENSRNOG00000050978(LOC100911295)	64.5907	-1.04402	0.0477732	0.94742	Down	non-histone chromosomal protein HMG-14-like
ENSRNOG00000009675(Cdc42bpb)	923.479	-0.332996	0.0477806	0.94742	No	CDC42 binding protein kinase beta
ENSRNOG00000009564(Prr15)	30.9607	1.11128	0.0478695	0.94742	Up	proline rich 15
ENSRNOG00000027906(Ankrd11)	1049.91	-0.452586	0.0478979	0.94742	No	ankyrin repeat domain 11
ENSRNOG00000057880(Myh11)	146.692	-0.563608	0.0480713	0.94742	No	myosin heavy chain 11
ENSRNOG00000030351(AABR07006627.1)	969.585	0.401626	0.0481294	0.94742	No	NA
ENSRNOG00000010396(Eya3)	305.724	-0.5841	0.0481997	0.94742	No	EYA transcriptional coactivator and phosphatase 3
ENSRNOG00000026111(Morn5)	2.41733	3.55916	0.04841	NA	Up	MORN repeat containing 5
ENSRNOG00000017291(Sord)	13237.3	0.32673	0.048493	0.94742	No	sorbitol dehydrogenase
ENSRNOG00000021240(Atrn)	3472.76	-0.612346	0.0485594	0.94742	No	attractin
ENSRNOG00000001573(Usp25)	200.12	-0.581285	0.0485942	0.94742	No	ubiquitin specific peptidase 25
ENSRNOG00000002403(Fam129a)	29.132	-0.901247	0.0485943	0.94742	No	family with sequence similarity 129, member A
ENSRNOG00000001804(Itpr2)	397.7	-0.625124	0.0486186	0.94742	No	inositol 1,4,5-trisphosphate receptor, type 2
ENSRNOG00000017914(Cavin3)	196.214	-0.70155	0.0487586	0.94742	No	caveolae associated protein 3
ENSRNOG00000024101(Phkb)	281.386	-0.580265	0.0488522	0.94742	No	phosphorylase kinase regulatory subunit beta
ENSRNOG00000037508(Hscb)	126.421	0.462175	0.048884	0.94742	No	HscB mitochondrial iron-sulfur cluster co-chaperone
ENSRNOG00000037415(AABR07002938.1)	68.3132	-0.572297	0.0489306	0.94742	No	NA
ENSRNOG00000037604(Ascc3)	662.295	-0.405184	0.0490315	0.94742	No	activating signal cointegrator 1 complex subunit 3
ENSRNOG00000020029(Mcrip2)	147.916	0.822668	0.049133	0.94742	No	MAPK regulated co-repressor interacting protein 2
ENSRNOG00000019439(Polr2g)	341.033	0.462133	0.0491631	0.94742	No	RNA polymerase II subunit G
ENSRNOG00000010421(Wdr91)	180.729	-0.463898	0.0492852	0.94742	No	WD repeat domain 91
ENSRNOG00000005715(Lgr4)	1067.77	-0.472211	0.0493728	0.94742	No	leucine-rich repeat-containing G protein-coupled receptor 4
ENSRNOG00000014155(Spart)	422.458	-0.387022	0.0494657	0.94742	No	spartin
ENSRNOG00000061262(Huwe1)	1291.69	-0.715671	0.0495585	0.94742	No	HECT, UBA and WWE domain containing 1, E3 ubiquitin protein ligase
ENSRNOG00000010714(Fgl1)	14894.4	-0.592054	0.0495701	0.94742	No	fibrinogen-like 1
ENSRNOG00000001623(Zbtb21)	170.972	-0.499627	0.0496153	0.94742	No	zinc finger and BTB domain containing 21
ENSRNOG00000057092(Slfn4)	946.469	-0.32831	0.0496542	0.94742	No	schlafen 4
ENSRNOG00000001793(Heg1)	164.312	-0.668406	0.0497179	0.94742	No	heart development protein with EGF-like domains 1
ENSRNOG00000013039(Add1)	1700.76	0.344358	0.0498036	0.94742	No	adducin 1
ENSRNOG00000001293(Get4)	410.965	0.374169	0.0498479	0.94742	No	golgi to ER traffic protein 4
ENSRNOG00000019639(Pgpep1)	583.286	-0.522245	0.0500061	0.94742	No	pyroglutamyl-peptidase I
ENSRNOG00000007801(R3hdm2)	1443.76	-0.370888	0.0500423	0.94742	No	R3H domain containing 2
ENSRNOG00000031540(LOC100362384)	1437.57	0.371992	0.0501015	0.94742	No	ferritin light chain 1-like
ENSRNOG00000002662(Pbdc1)	191.22	0.488401	0.050262	0.94742	No	polysaccharide biosynthesis domain containing 1
ENSRNOG00000061893(Leng1)	236.463	0.468598	0.0502756	0.94742	No	leukocyte receptor cluster member 1
ENSRNOG00000000723(RT1-CE5)	125.418	0.734464	0.0502862	0.94742	No	RT1 class I, locus CE5
ENSRNOG00000014478(Fndc3a)	700.627	-0.606714	0.0503204	0.94742	No	fibronectin type III domain containing 3a
ENSRNOG00000058588(Nfxl1)	193.13	-0.469712	0.0503723	0.94742	No	nuclear transcription factor, X-box binding-like 1
ENSRNOG00000030091(Dusp14)	23.1347	0.969548	0.0504973	0.94742	No	dual specificity phosphatase 14
ENSRNOG00000059750(AC141102.1)	49.0379	0.845797	0.0505372	0.94742	No	NA
ENSRNOG00000052157(Nav3)	30.4307	-1.21804	0.0505751	0.94742	No	neuron navigator 3
ENSRNOG00000058571(AABR07024542.1)	4.52484	-3.14258	0.0506179	0.94742	No	NA
ENSRNOG00000015508(Relch)	418.742	-0.395718	0.0507117	0.94742	No	NA
ENSRNOG00000029910(Golga4)	2012.47	-0.379706	0.050757	0.94742	No	golgin A4
ENSRNOG00000057040(Spns2)	72.6291	0.578387	0.0507811	0.94742	No	sphingolipid transporter 2
ENSRNOG00000050543(Safb)	702.136	-0.362918	0.0509162	0.94742	No	scaffold attachment factor B
ENSRNOG00000013963(Il6st)	1803.5	-0.692648	0.0510738	0.94742	No	interleukin 6 signal transducer
ENSRNOG00000012616(Ppt1)	339.164	0.378948	0.0511032	0.94742	No	palmitoyl-protein thioesterase 1
ENSRNOG00000008782(Pnisr)	1224.19	-0.411696	0.0511226	0.94742	No	PNN interacting serine and arginine rich protein
ENSRNOG00000047076(Oas1i)	9.9319	2.01929	0.0512482	0.94742	No	2 ' -5 ' oligoadenylate synthetase 1I
ENSRNOG00000056069(Kif11)	27.7521	0.885957	0.0513818	0.94742	No	kinesin family member 11
ENSRNOG00000003269(Atp6v0e1)	1042.44	0.561451	0.0513934	0.94742	No	ATPase H+ transporting V0 subunit e1
ENSRNOG00000019417(Hsd3b5)	3770.16	-0.534444	0.0514886	0.94742	No	hydroxy-delta-5-steroid dehydrogenase, 3 beta- and steroid delta-isomerase 5
ENSRNOG00000002433(G3bp2)	769.301	-0.396611	0.0515608	0.94742	No	G3BP stress granule assembly factor 2
ENSRNOG00000000969(Cyp3a18)	18828.6	0.342328	0.0515893	0.94742	No	cytochrome P450, family 3, subfamily a, polypeptide 18
ENSRNOG00000058186(Errfi1)	22535.9	0.357538	0.0517014	0.94742	No	ERBB receptor feedback inhibitor 1
ENSRNOG00000002036(Paxbp1)	348.329	-0.377097	0.05183	0.94742	No	PAX3 and PAX7 binding protein 1
ENSRNOG00000013239(Tle4)	187.45	-0.467814	0.0520423	0.94742	No	transducin-like enhancer of split 4
ENSRNOG00000021264(Pcna)	351.088	0.495707	0.0521549	0.94742	No	proliferating cell nuclear antigen
ENSRNOG00000010101(AC118490.1)	241.209	0.433873	0.0521918	0.94742	No	NA
ENSRNOG00000050885(Sult1c2)	13.6227	1.62484	0.0522981	0.94742	No	sulfotransferase family 1C member 2
ENSRNOG00000007241(Fnbp4)	768.365	-0.504824	0.052311	0.94742	No	formin binding protein 4
ENSRNOG00000001629(Wrb)	111.392	0.490319	0.0523303	0.94742	No	tryptophan rich basic protein
ENSRNOG00000005330(Crebbp)	445.233	-0.425739	0.0523387	0.94742	No	CREB binding protein
ENSRNOG00000045884(Gm25994)	348.69	-0.445552	0.0523884	0.94742	No	NA
ENSRNOG00000006082(Rmdn2)	1001.28	-0.33439	0.0523909	0.94742	No	regulator of microtubule dynamics 2
ENSRNOG00000016984(Atg13)	489.479	-0.468493	0.0524156	0.94742	No	autophagy related 13
ENSRNOG00000050806(Spty2d1)	191.721	-0.732118	0.0525171	0.94742	No	NA
ENSRNOG00000004305(Abl2)	26.5877	-1.19571	0.0526275	0.94742	No	ABL proto-oncogene 2, non-receptor tyrosine kinase
ENSRNOG00000012966(Acadl)	8138.61	0.408572	0.0526554	0.94742	No	acyl-CoA dehydrogenase, long chain
ENSRNOG00000000456(Psmb8)	481.54	0.449981	0.0527282	0.94742	No	proteasome subunit beta 8
ENSRNOG00000001335(Zkscan1)	249.259	-0.635724	0.0527594	0.94742	No	zinc finger with KRAB and SCAN domains 1
ENSRNOG00000011474(Ppp1r3b)	1470.95	0.629636	0.0527961	0.94742	No	protein phosphatase 1, regulatory subunit 3B
ENSRNOG00000055915(Ago1)	90.7922	-0.758372	0.0527978	0.94742	No	argonaute 1, RISC catalytic component
ENSRNOG00000013920(Arhgap26)	40.0327	-0.993798	0.0529294	0.94742	No	Rho GTPase activating protein 26
ENSRNOG00000018865(Adamts12)	100.426	-0.649289	0.0529527	0.94742	No	ADAM metallopeptidase with thrombospondin type 1 motif, 12
ENSRNOG00000053550(Itga1)	256.023	-0.854166	0.0529584	0.94742	No	integrin subunit alpha 1
ENSRNOG00000004033(Sema6a)	55.9778	-0.711298	0.052988	0.94742	No	semaphorin 6A
ENSRNOG00000004777(Esf1)	464.423	-0.321091	0.0532401	0.94742	No	ESF1 nucleolar pre-rRNA processing protein homolog
ENSRNOG00000034164(Cr2)	4.62505	-2.34596	0.0532444	0.94742	No	complement C3d receptor 2
ENSRNOG00000017412(AABR07001512.1)	32.4662	1.43915	0.0532555	0.94742	No	NA
ENSRNOG00000010843(Nhlrc3)	215.355	-0.580511	0.0532668	0.94742	No	NHL repeat containing 3
ENSRNOG00000013930(Rnf4)	465.363	-0.405225	0.0534092	0.94742	No	ring finger protein 4
ENSRNOG00000002834(AABR07015003.1)	100.662	-0.73418	0.053428	0.94742	No	NA
ENSRNOG00000045877(AC098547.1)	58.6204	0.97774	0.0534438	0.94742	No	NA
ENSRNOG00000051291(Dnhd1)	75.3701	-0.861493	0.0535284	0.94742	No	dynein heavy chain domain 1
ENSRNOG00000020284(Prkar2a)	681.631	-0.58452	0.0535647	0.94742	No	protein kinase cAMP-dependent type 2 regulatory subunit alpha
ENSRNOG00000004356(Lrrc52)	1.56931	-4.21694	0.0535805	NA	No	leucine rich repeat containing 52
ENSRNOG00000000406(Ros1)	1.56931	-4.21694	0.0535805	NA	No	ROS proto-oncogene 1 , receptor tyrosine kinase
ENSRNOG00000007489(Zfp41)	183.34	-0.526133	0.0537785	0.94742	No	zinc finger protein 41
ENSRNOG00000005929(Them6)	85.145	0.610821	0.0537899	0.94742	No	thioesterase superfamily member 6
ENSRNOG00000029980(Zbtb16)	80.8207	-1.19651	0.0538083	0.94742	No	zinc finger and BTB domain containing 16
ENSRNOG00000050057(Abca3)	532.663	-0.522213	0.0538164	0.94742	No	ATP binding cassette subfamily A member 3
ENSRNOG00000004517(Igf1)	4925.48	-0.356939	0.0538707	0.94742	No	insulin-like growth factor 1
ENSRNOG00000010919(Mbd4)	32.7003	-1.00322	0.0539104	0.94742	No	methyl-CpG binding domain 4 DNA glycosylase
ENSRNOG00000023452(AABR07050449.1)	32.8889	-0.865423	0.0539286	0.94742	No	NA
ENSRNOG00000005447(Ypel2)	190.583	-0.827722	0.0539367	0.94742	No	yippee-like 2
ENSRNOG00000002089(Ccng2)	384.802	-0.387825	0.0539868	0.94742	No	cyclin G2
ENSRNOG00000024930(Smim19)	579.899	0.303969	0.0541044	0.94742	No	small integral membrane protein 19
ENSRNOG00000026435(Arid3a)	18.0932	-1.22049	0.0542681	0.94742	No	AT-rich interaction domain 3A
ENSRNOG00000021478(Tpd52l1)	15.4023	-1.09137	0.0543266	0.94742	No	tumor protein D52-like 1
ENSRNOG00000017864(Bdp1)	214.336	-0.768206	0.0545484	0.94742	No	B double prime 1, subunit of RNA polymerase III transcription initiation factor IIIB
ENSRNOG00000028449(Rpl9)	5871.74	0.521888	0.054646	0.94742	No	ribosomal protein L9
ENSRNOG00000000137(Ly86)	92.3726	0.644306	0.0546796	0.94742	No	lymphocyte antigen 86
ENSRNOG00000016719(Zfp161)	145.175	0.46031	0.0548721	0.94742	No	zinc finger protein 161
ENSRNOG00000015205(Cyb5a)	27804.6	0.444054	0.054927	0.94742	No	cytochrome b5 type A
ENSRNOG00000032700(Zbtb34)	116.656	-0.519986	0.0550317	0.94742	No	zinc finger and BTB domain containing 34
ENSRNOG00000014258(Rab32)	218.356	0.419764	0.0551164	0.94742	No	RAB32, member RAS oncogene family
ENSRNOG00000019555(Arap1)	1512.46	-0.340401	0.0551511	0.94742	No	ArfGAP with RhoGAP domain, ankyrin repeat and PH domain 1
ENSRNOG00000055222(AC094212.1)	48.836	0.687658	0.0552356	0.94742	No	NA
ENSRNOG00000013464(Spink1)	190.561	0.557731	0.0552791	0.94742	No	serine peptidase inhibitor, Kazal type 1
ENSRNOG00000016443(Vps13d)	939.623	-0.481006	0.055354	0.94742	No	vacuolar protein sorting 13 homolog D
ENSRNOG00000020297(Gon4l)	314.236	-0.414098	0.0554036	0.94742	No	gon-4 like
ENSRNOG00000059460(Ttc30b)	78.474	0.562276	0.0554742	0.94742	No	tetratricopeptide repeat domain 30B
ENSRNOG00000020117(LOC108348098)	37.1008	1.63027	0.0555607	0.94742	No	breast cancer metastasis-suppressor 1 homolog
ENSRNOG00000022182(Rint1)	224.376	-0.449128	0.0556771	0.94742	No	RAD50 interactor 1
ENSRNOG00000047924(Zbtb7c)	5.87349	-2.17846	0.0558731	0.94742	No	zinc finger and BTB domain containing 7C
ENSRNOG00000057060(LOC108348049)	2.22713	4.50076	0.0559686	NA	No	protocadherin Fat 4-like
ENSRNOG00000017657(Phf23)	386.416	0.349179	0.0563149	0.94742	No	PHD finger protein 23
ENSRNOG00000003283(Rcsd1)	170.738	0.441657	0.056315	0.94742	No	RCSD domain containing 1
ENSRNOG00000012322(Pex7)	302.763	0.437997	0.056358	0.94742	No	peroxisomal biogenesis factor 7
ENSRNOG00000014166(Smoc2)	32.3375	0.81291	0.0564548	0.94742	No	SPARC related modular calcium binding 2
ENSRNOG00000007053(Med7)	133.964	0.43086	0.0565547	0.94742	No	mediator complex subunit 7
ENSRNOG00000002750(Rc3h1)	210.301	-0.705622	0.0566049	0.94742	No	ring finger and CCCH-type domains 1
ENSRNOG00000060509(LOC102556339)	7.62728	-2.03545	0.0567072	0.94742	No	transcription initiation factor TFIID subunit 1-like
ENSRNOG00000018851(Ppp2r2b)	72.1285	0.873245	0.056774	0.94742	No	protein phosphatase 2, regulatory subunit B, beta
ENSRNOG00000007611(Hoxb7)	6.31604	2.04112	0.056815	0.94742	No	homeo box B7
ENSRNOG00000009982(Pnp)	4234.33	0.344352	0.0568838	0.94742	No	purine nucleoside phosphorylase
ENSRNOG00000042978(Ncald)	375.568	-0.536728	0.0569427	0.94742	No	neurocalcin delta
ENSRNOG00000021209(Polr3gl)	678.921	-0.356974	0.0569613	0.94742	No	RNA polymerase III subunit G like
ENSRNOG00000005932(Megf9)	244.553	-0.616156	0.0570441	0.94742	No	multiple EGF-like-domains 9
ENSRNOG00000010664(Wdr73)	58.0035	0.600208	0.0570511	0.94742	No	WD repeat domain 73
ENSRNOG00000011648(Aqp1)	332.1	0.606406	0.0570999	0.94742	No	aquaporin 1
ENSRNOG00000014483(Ino80)	363.055	-0.652825	0.0571171	0.94742	No	INO80 complex subunit
ENSRNOG00000033740(Lurap1l)	221.16	0.432336	0.0571248	0.94742	No	leucine rich adaptor protein 1-like
ENSRNOG00000013409(Gclm)	1394.01	0.296767	0.0571455	0.94742	No	glutamate cysteine ligase, modifier subunit
ENSRNOG00000024601(Taf11)	159.757	0.429413	0.0571759	0.94742	No	TATA-box binding protein associated factor 11
ENSRNOG00000000961(Glt1d1)	1191.85	0.59293	0.0571759	0.94742	No	glycosyltransferase 1 domain containing 1
ENSRNOG00000004921(Nusap1)	6.13602	2.24743	0.0572614	0.94742	No	nucleolar and spindle associated protein 1
ENSRNOG00000038832(AABR07064415.1)	507.118	-0.578177	0.057297	0.94742	No	NA
ENSRNOG00000048874(Gckr)	2110.32	-0.595259	0.0573723	0.94742	No	glucokinase regulator
ENSRNOG00000017808(Klf15)	2373.05	0.38523	0.0573973	0.94742	No	Kruppel-like factor 15
ENSRNOG00000053244(Spp2)	6727.58	0.352646	0.0574976	0.94742	No	secreted phosphoprotein 2
ENSRNOG00000039971(Ctla2a)	133.582	0.558462	0.0574979	0.94742	No	cytotoxic T lymphocyte-associated protein 2 alpha
ENSRNOG00000025074(Fgg)	53565.7	-0.325943	0.0575329	0.94742	No	fibrinogen gamma chain
ENSRNOG00000055293(Ptprb)	385.219	-0.677686	0.0577913	0.94742	No	protein tyrosine phosphatase, receptor type, B
ENSRNOG00000004062(C4bpa)	15319	-0.361707	0.0578627	0.94742	No	complement component 4 binding protein, alpha
ENSRNOG00000007907(Tmem178a)	21.114	0.978676	0.0579999	0.94742	No	transmembrane protein 178A
ENSRNOG00000003848(Med12)	343.658	-0.654649	0.0580309	0.94742	No	mediator complex subunit 12
ENSRNOG00000008296(Tpgs1)	86.6302	0.499414	0.0581159	0.94742	No	tubulin polyglutamylase complex subunit 1
ENSRNOG00000046256(Ralgapa1)	138.778	-0.710473	0.0581329	0.94742	No	Ral GTPase activating protein catalytic alpha subunit 1
ENSRNOG00000017940(Rere)	364.838	-0.31914	0.0582283	0.94742	No	arginine-glutamic acid dipeptide repeats
ENSRNOG00000061080(AABR07059168.2)	185.366	-0.665736	0.0583219	0.94742	No	NA
ENSRNOG00000002434(Tmem100)	7.01223	1.73887	0.0585336	0.94742	No	transmembrane protein 100
ENSRNOG00000000697(Coro1c)	433.403	-0.486644	0.0586472	0.94742	No	coronin 1C
ENSRNOG00000042319(AABR07065814.2)	3.12236	2.96526	0.0586816	0.94742	No	NA
ENSRNOG00000017469(Anxa1)	195.26	0.615394	0.0586935	0.94742	No	annexin A1
ENSRNOG00000009722(Chd3)	917.455	-0.408669	0.0588553	0.94742	No	chromodomain helicase DNA binding protein 3
ENSRNOG00000005542(Apob)	89951.3	-0.412306	0.0589803	0.94742	No	apolipoprotein B
ENSRNOG00000017654(Emc8)	251.637	0.444236	0.0590422	0.94742	No	ER membrane protein complex subunit 8
ENSRNOG00000024470(Lman1)	1375.73	-0.414827	0.0590701	0.94742	No	lectin, mannose-binding, 1
ENSRNOG00000047450(Lmo3)	17.359	1.04427	0.0591412	0.94742	No	LIM domain only 3
ENSRNOG00000000201(Gsta5)	12041.3	0.507235	0.0591793	0.94742	No	glutathione S-transferase alpha 5
ENSRNOG00000008575(Aoc1)	20.3792	1.36509	0.0592378	0.94742	No	amine oxidase, copper containing 1
ENSRNOG00000020393(Rhog)	278.337	0.431905	0.0593438	0.94742	No	ras homolog family member G
ENSRNOG00000016207(Galnt1)	836.654	-0.34011	0.059466	0.94742	No	polypeptide N-acetylgalactosaminyltransferase 1
ENSRNOG00000016150(Ifrd2)	285.615	0.513281	0.0594678	0.94742	No	interferon-related developmental regulator 2
ENSRNOG00000056462(Tmf1)	534.23	-0.462817	0.0594734	0.94742	No	TATA element modulatory factor 1
ENSRNOG00000014556(Cdh20)	2.97906	2.86975	0.0595366	0.94742	No	cadherin 20
ENSRNOG00000052099(LOC103694869)	50.0501	1.43003	0.0595401	0.94742	No	isochorismatase domain-containing protein 1
ENSRNOG00000048800(AABR07031756.2)	212.734	-0.881524	0.0596835	0.94742	No	NA
ENSRNOG00000030017(Ercc6)	336.639	-0.484938	0.0597956	0.94742	No	ERCC excision repair 6, chromatin remodeling factor
ENSRNOG00000032546(Dot1l)	165.371	-0.583839	0.0598725	0.94742	No	DOT1 like histone lysine methyltransferase
ENSRNOG00000034134(Cpm)	30.1241	-0.870684	0.0600715	0.94742	No	carboxypeptidase M
ENSRNOG00000025212(RGD1565131)	31.2624	-0.77502	0.0601207	0.94742	No	similar to ribosomal protein L15
ENSRNOG00000015558(Zfp512b)	394.633	-0.491464	0.0602235	0.94742	No	zinc finger protein 512B
ENSRNOG00000000827(Ier3)	384.355	0.663475	0.0603318	0.94742	No	immediate early response 3
ENSRNOG00000025067(Mocs3)	48.055	0.663031	0.0604632	0.94742	No	molybdenum cofactor synthesis 3
ENSRNOG00000015596(Efhd1)	31.334	0.838664	0.0604734	0.94742	No	EF-hand domain family, member D1
ENSRNOG00000007284(Slc2a1)	105.396	0.551744	0.0605149	0.94742	No	solute carrier family 2 member 1
ENSRNOG00000042951(Xrn1)	171.235	-0.632049	0.0605397	0.94742	No	5'-3' exoribonuclease 1
ENSRNOG00000052018(AABR07052441.1)	24.9563	-1.20134	0.0605814	0.94742	No	NA
ENSRNOG00000012142(Glyat)	7375.37	0.255141	0.0606008	0.94742	No	glycine-N-acyltransferase
ENSRNOG00000011619(Myo9a)	64.531	-0.80056	0.0606052	0.94742	No	myosin IXA
ENSRNOG00000001820(Med21)	199.687	0.480087	0.0606527	0.94742	No	mediator complex subunit 21
ENSRNOG00000039300(Ahcyl2)	175.735	-0.394283	0.060953	0.94742	No	adenosylhomocysteinase-like 2
ENSRNOG00000005606(Med1)	382.711	-0.72101	0.0609572	0.94742	No	mediator complex subunit 1
ENSRNOG00000002609(Ero1b)	901.073	-0.422147	0.0610234	0.94742	No	endoplasmic reticulum oxidoreductase 1 beta
ENSRNOG00000060429(AABR07002065.2)	77.8434	-0.697138	0.0610438	0.94742	No	NA
ENSRNOG00000016790(Kmt5b)	335.436	-0.467781	0.0610557	0.94742	No	lysine methyltransferase 5B
ENSRNOG00000004709(Foxn3)	212.072	-0.747923	0.061259	0.94742	No	forkhead box N3
ENSRNOG00000014089(Map3k2)	69.3316	-1.00833	0.061364	0.94742	No	mitogen activated protein kinase kinase kinase 2
ENSRNOG00000056184(Lrp2)	413.735	-0.570202	0.0613668	0.94742	No	LDL receptor related protein 2
ENSRNOG00000008709(Arhgap32)	218.409	-0.620828	0.0614293	0.94742	No	Rho GTPase activating protein 32
ENSRNOG00000026186(Syde2)	207.85	-0.601251	0.0615643	0.94742	No	synapse defective Rho GTPase homolog 2
ENSRNOG00000017552(Mrpl34)	277.871	0.405237	0.0615858	0.94742	No	mitochondrial ribosomal protein L34
ENSRNOG00000050298(Rfng)	165.742	0.417052	0.0616129	0.94742	No	RFNG O-fucosylpeptide 3-beta-N-acetylglucosaminyltransferase
ENSRNOG00000007601(Inhbe)	1196.77	0.750039	0.0616298	0.94742	No	inhibin beta E subunit
ENSRNOG00000019330(Procr)	29.3645	0.887511	0.0617539	0.94742	No	protein C receptor
ENSRNOG00000026306(Clec5a)	2.07546	-3.54789	0.0617792	NA	No	C-type lectin domain containing 5A
ENSRNOG00000052730(Psmb3)	1233.43	0.374067	0.0618549	0.94742	No	proteasome subunit beta 3
ENSRNOG00000031969(AABR07045632.1)	32.3564	-1.50727	0.0620324	0.94742	No	NA
ENSRNOG00000049751(LOC100912163)	16.2981	1.86697	0.0622669	0.94742	No	AT-rich interactive domain-containing protein 4B-like
ENSRNOG00000001893(LOC100362453)	162.569	-0.429189	0.0622794	0.94742	No	serine/threonine-protein phosphatase 2A catalytic subunit alpha-like
ENSRNOG00000028382(Rfxap)	12.9509	-2.18498	0.062527	0.94742	No	regulatory factor X-associated protein
ENSRNOG00000018211(Urod)	715.492	0.393236	0.0625297	0.94742	No	uroporphyrinogen decarboxylase
ENSRNOG00000021644(Slc15a3)	74.6475	-0.679938	0.0625546	0.94742	No	solute carrier family 15 member 3
ENSRNOG00000061100(Tmem150a)	2192.68	0.361507	0.0625795	0.94742	No	transmembrane protein 150A
ENSRNOG00000047821(Smlr1)	1827.34	0.319122	0.0627632	0.94742	No	small leucine-rich protein 1
ENSRNOG00000001682(Ttc3)	250.184	-0.499036	0.0628271	0.94742	No	tetratricopeptide repeat domain 3
ENSRNOG00000061012(Kat5)	243.063	0.360519	0.0628795	0.94742	No	lysine acetyltransferase 5
ENSRNOG00000010007(Srsf4)	1146.83	0.4425	0.0629876	0.94742	No	serine and arginine rich splicing factor 4
ENSRNOG00000012552(Ints4)	591.128	-0.403991	0.0629882	0.94742	No	integrator complex subunit 4
ENSRNOG00000009243(Oaf)	2177.98	-0.499948	0.0630222	0.94742	No	out at first homolog
ENSRNOG00000015977(Zfp609)	463.893	-0.5858	0.0630478	0.94742	No	zinc finger protein 609
ENSRNOG00000002753(Adam11)	105.391	-0.554511	0.0630702	0.94742	No	ADAM metallopeptidase domain 11
ENSRNOG00000002790(Abcb7)	253.286	-0.45855	0.0631324	0.94742	No	ATP binding cassette subfamily B member 7
ENSRNOG00000021012(Rfx5)	145.527	-0.522534	0.0631585	0.94742	No	regulatory factor X5
ENSRNOG00000047931(Tmsb4x)	5312.97	0.407935	0.0631787	0.94742	No	thymosin beta 4, X-linked
ENSRNOG00000028834(Polr2a)	1240.15	-0.361014	0.0632849	0.94742	No	RNA polymerase II subunit A
ENSRNOG00000025651(Ikzf5)	189.877	-0.510597	0.0633865	0.94742	No	IKAROS family zinc finger 5
ENSRNOG00000002443(Mfap3)	97.2844	-0.678931	0.0634179	0.94742	No	microfibril associated protein 3
ENSRNOG00000010947(Mmp14)	570.727	-0.405862	0.0634646	0.94742	No	matrix metallopeptidase 14
ENSRNOG00000048247(AABR07028995.1)	3.27135	-3.23441	0.0636916	0.94742	No	NA
ENSRNOG00000017416(Ppic)	17.7757	1.09642	0.0637048	0.94742	No	peptidylprolyl isomerase C
ENSRNOG00000019400(Dag1)	1399.86	-0.318253	0.0637184	0.94742	No	dystroglycan 1
ENSRNOG00000003905(Nsf)	315.467	-0.369023	0.0637771	0.94742	No	N-ethylmaleimide sensitive factor, vesicle fusing ATPase
ENSRNOG00000061215(Crym)	308.757	0.515917	0.0638373	0.94742	No	crystallin, mu
ENSRNOG00000031731(Fam216a)	135.509	0.659792	0.0640794	0.94742	No	family with sequence similarity 216, member A
ENSRNOG00000014833(Smndc1)	252.421	0.547431	0.0641238	0.94742	No	survival motor neuron domain containing 1
ENSRNOG00000016023(Kank1)	810.804	-0.491342	0.0641539	0.94742	No	KN motif and ankyrin repeat domains 1
ENSRNOG00000026271(Tmem245)	61.1326	-0.880035	0.0642444	0.94742	No	transmembrane protein 245
ENSRNOG00000034254(Actb)	4756.84	0.285215	0.0643188	0.94742	No	actin, beta
ENSRNOG00000000487(Grm4)	3.10501	2.94821	0.0643288	0.94742	No	glutamate metabotropic receptor 4
ENSRNOG00000053671(RF00066)	1.95573	4.31905	0.0643318	NA	No	NA
ENSRNOG00000018132(Hmgxb3)	251.392	-0.484346	0.0643664	0.94742	No	HMG-box containing 3
ENSRNOG00000002397(Slc30a10)	1830.8	-0.52794	0.0645533	0.94742	No	solute carrier family 30, member 10
ENSRNOG00000026124(Id3)	271.47	0.399399	0.0645799	0.94742	No	inhibitor of DNA binding 3, HLH protein
ENSRNOG00000018584(LOC100359583)	1870.1	0.363538	0.0649107	0.94742	No	hypothetical protein LOC100359583
ENSRNOG00000021044(Gpatch8)	401.848	-0.464506	0.0649109	0.94742	No	G patch domain containing 8
ENSRNOG00000033658(Kntc1)	7.11347	1.97911	0.0649155	0.94742	No	kinetochore associated 1
ENSRNOG00000003120(Prelp)	551.936	0.31469	0.0650163	0.94742	No	proline and arginine rich end leucine rich repeat protein
ENSRNOG00000028348(Lhx8)	47.734	-0.862045	0.0650508	0.94742	No	LIM homeobox 8
ENSRNOG00000011542(Apopt1)	8.62444	-2.03721	0.0651782	0.94742	No	apoptogenic 1, mitochondrial
ENSRNOG00000005616(Ncoa3)	131.053	-0.588085	0.0654069	0.94742	No	nuclear receptor coactivator 3
ENSRNOG00000008079(Ugp2)	13370.7	0.422449	0.0654222	0.94742	No	UDP-glucose pyrophosphorylase 2
ENSRNOG00000056248(Marf1)	67.4822	-1.31353	0.0655507	0.94742	No	meiosis regulator and mRNA stability factor 1
ENSRNOG00000005228(Gnptab)	246.92	-0.505009	0.0655968	0.94742	No	N-acetylglucosamine-1-phosphate transferase, alpha and beta subunits
ENSRNOG00000036964(Ralgapa2)	182.048	-0.874935	0.0656082	0.94742	No	Ral GTPase activating protein catalytic alpha subunit 2
ENSRNOG00000053047(Top2a)	21.3008	1.65622	0.0656504	0.94742	No	DNA topoisomerase II alpha
ENSRNOG00000002229(Adcy5)	72.2097	-0.52962	0.0656785	0.94742	No	adenylate cyclase 5
ENSRNOG00000019956(Kdm4a)	636.982	-0.415087	0.066017	0.94742	No	lysine demethylase 4A
ENSRNOG00000046527(Phf20l1)	81.3745	-0.691413	0.0660538	0.94742	No	PHD finger protein 20-like 1
ENSRNOG00000016826(Pla2g2d)	15.8547	1.35296	0.0660558	0.94742	No	phospholipase A2, group IID
ENSRNOG00000024213(Golim4)	594.553	-0.501981	0.066062	0.94742	No	golgi integral membrane protein 4
ENSRNOG00000028659(Szt2)	198.549	-0.442645	0.0661726	0.94742	No	SZT2, KICSTOR complex subunit
ENSRNOG00000000645(Reep3)	2251.8	-0.381479	0.0662748	0.94742	No	receptor accessory protein 3
ENSRNOG00000047905(Dus1l)	451.988	0.345552	0.0663923	0.94742	No	dihydrouridine synthase 1-like
ENSRNOG00000024632(Atf6)	871.078	-0.395196	0.0664925	0.94742	No	activating transcription factor 6
ENSRNOG00000018110(Svil)	298.458	-0.65625	0.0665703	0.94742	No	supervillin
ENSRNOG00000019575(Rell2)	8.17587	1.68516	0.0665946	0.94742	No	RELT-like 2
ENSRNOG00000055822(LOC103690322)	2.39699	3.54411	0.0666436	NA	No	X-linked lymphocyte-regulated protein 3A-like
ENSRNOG00000002241(Hspbap1)	84.4233	0.583301	0.0666756	0.94742	No	HSPB1 associated protein 1
ENSRNOG00000030788(Olr35)	209.3	-0.650664	0.0667142	0.94742	No	olfactory receptor 35
ENSRNOG00000009893(Uxt)	417.796	0.343715	0.066746	0.94742	No	ubiquitously-expressed, prefoldin-like chaperone
ENSRNOG00000013419(Hykk)	356.675	-0.476885	0.0667543	0.94742	No	hydroxylysine kinase
ENSRNOG00000009652(Prkci)	699.189	-0.360003	0.0667911	0.94742	No	protein kinase C, iota
ENSRNOG00000004496(Rock2)	726.841	-0.365424	0.0667944	0.94742	No	Rho-associated coiled-coil containing protein kinase 2
ENSRNOG00000013631(Slc31a2)	151.022	0.536254	0.0667957	0.94742	No	solute carrier family 31 member 2
ENSRNOG00000045829(Thbs1)	53.72	-0.921536	0.0669007	0.94742	No	thrombospondin 1
ENSRNOG00000048834(Plin3)	593.124	0.411966	0.0670081	0.94742	No	perilipin 3
ENSRNOG00000042292(AABR07004993.1)	1.40625	-4.05732	0.0670377	NA	No	NA
ENSRNOG00000055028(Setd1a)	490.948	-0.417265	0.0671077	0.94742	No	SET domain containing 1A
ENSRNOG00000039717(Ipo11)	119.473	-0.491947	0.0672246	0.94742	No	importin 11
ENSRNOG00000014209(Utp6)	215.568	-0.521906	0.0672338	0.94742	No	UTP6 small subunit processome component
ENSRNOG00000000517(Kctd20)	84.4712	-0.678399	0.0672822	0.94742	No	potassium channel tetramerization domain containing 20
ENSRNOG00000046155(LOC498675)	45.4889	0.691076	0.0672905	0.94742	No	hypothetical LOC498675
ENSRNOG00000007323(Ric8b)	96.0365	-0.527833	0.0673776	0.94742	No	RIC8 guanine nucleotide exchange factor B
ENSRNOG00000057009(LOC103693189)	83.1113	-0.85001	0.0674331	0.94742	No	protein tyrosine phosphatase type IVA 1
ENSRNOG00000027002(NEWGENE_1310139)	6.45952	-1.687	0.0675334	0.94742	No	microtubule associated serine/threonine kinase family member 4
ENSRNOG00000051578(Zfp54)	64.8157	0.651411	0.0676416	0.94742	No	NA
ENSRNOG00000023400(Dtx3l)	354.36	-0.56976	0.0677076	0.94742	No	deltex E3 ubiquitin ligase 3L
ENSRNOG00000033556(Spen)	384.62	-0.623352	0.0677202	0.94742	No	spen family transcriptional repressor
ENSRNOG00000013072(Plxna4)	41.2223	-0.809261	0.0677235	0.94742	No	plexin A4
ENSRNOG00000022555(LOC497899)	227.428	0.543438	0.0677972	0.94742	No	similar to hypothetical protein 4930503F14
ENSRNOG00000028939(LOC108350501)	44.1515	-1.53227	0.0678962	0.94742	No	40S ribosomal protein S29
ENSRNOG00000045857(Tmed8)	11.7324	-1.62838	0.0679347	0.94742	No	transmembrane p24 trafficking protein family member 8
ENSRNOG00000003399(Hnrnph1)	1627.34	-0.329681	0.0679351	0.94742	No	heterogeneous nuclear ribonucleoprotein H1
ENSRNOG00000012878(Atp7b)	656.072	-0.485867	0.0679871	0.94742	No	ATPase copper transporting beta
ENSRNOG00000018051(Farp2)	429.454	0.394387	0.0681697	0.94742	No	FERM, ARH/RhoGEF and pleckstrin domain protein 2
ENSRNOG00000014798(RGD1309540)	53.0724	0.70649	0.0684006	0.94742	No	similar to hypothetical protein MGC40841; similar to hypothetical protein MGC4707
ENSRNOG00000019813(Ppp4c)	353.505	0.387699	0.06847	0.94742	No	protein phosphatase 4, catalytic subunit
ENSRNOG00000054301(AABR07049799.1)	1.42439	-4.07325	0.0685233	NA	No	NA
ENSRNOG00000030724(Adamdec1)	66.2994	-0.769553	0.0686334	0.94742	No	ADAM-like, decysin 1
ENSRNOG00000042308(LOC680200)	101.669	0.510427	0.0686464	0.94742	No	similar to zinc finger protein 455
ENSRNOG00000004061(Pnn)	863.622	-0.455367	0.0686641	0.94742	No	pinin, desmosome associated protein
ENSRNOG00000013602(Usp48)	263.384	-0.450717	0.068774	0.94742	No	ubiquitin specific peptidase 48
ENSRNOG00000019058(Gstm3l)	126.559	0.5955	0.0688088	0.94742	No	glutathione S-transferase mu 3-like
ENSRNOG00000019341(Tmem179b)	240.804	0.439548	0.0689249	0.94742	No	transmembrane protein 179B
ENSRNOG00000016853(Dsg1)	42.9591	-1.1157	0.0690538	0.94742	No	desmoglein 1
ENSRNOG00000030213(Vps13c)	607.066	-0.621651	0.0690777	0.94742	No	vacuolar protein sorting 13 homolog C
ENSRNOG00000010109(Nol9)	90.996	-0.530096	0.0691326	0.94742	No	nucleolar protein 9
ENSRNOG00000053044(AABR07012775.1)	3.60949	2.50494	0.0691437	0.94742	No	NA
ENSRNOG00000008572(Ppcs)	863.383	0.444182	0.0692063	0.94742	No	phosphopantothenoylcysteine synthetase
ENSRNOG00000007810(Gdf6)	2.68979	3.71675	0.0693682	NA	No	growth differentiation factor 6
ENSRNOG00000056420(RF00279)	1.90467	-3.41903	0.0694526	NA	No	NA
ENSRNOG00000045670(Tnfsf12)	122.124	0.545426	0.0695555	0.94742	No	TNF superfamily member 12
ENSRNOG00000010131(Rin2)	288.15	-0.332714	0.0696172	0.94742	No	Ras and Rab interactor 2
ENSRNOG00000019206(Nupr1l1)	41.3171	-1.49173	0.0696434	0.94742	No	nuclear protein, transcriptional regulator, 1-like 1
ENSRNOG00000005917(Pawr)	483.512	0.355053	0.0697584	0.94742	No	pro-apoptotic WT1 regulator
ENSRNOG00000008455(Tmem87a)	180.888	-0.404739	0.0698114	0.94742	No	transmembrane protein 87A
ENSRNOG00000020457(Tacc2)	242.442	-0.352959	0.0698938	0.94742	No	transforming, acidic coiled-coil containing protein 2
ENSRNOG00000020304(Pdcd11)	590.462	-0.312984	0.0700847	0.94742	No	programmed cell death 11
ENSRNOG00000007111(Nrdc)	1503.7	-0.269357	0.0703019	0.94742	No	nardilysin convertase
ENSRNOG00000059662(AABR07004228.1)	12.284	1.2057	0.0703177	0.94742	No	NA
ENSRNOG00000007755(Pm20d2)	11.7663	-1.20845	0.070456	0.94742	No	peptidase M20 domain containing 2
ENSRNOG00000001584(Map3k7cl)	16.4769	1.22727	0.0705114	0.94742	No	MAP3K7 C-terminal like
ENSRNOG00000000700(Tmem119)	14.0967	1.27052	0.0707349	0.94742	No	transmembrane protein 119
ENSRNOG00000013222(Cd207)	2.12611	3.35796	0.07081	NA	No	CD207 molecule
ENSRNOG00000026874(Zfp956)	7.47525	1.69835	0.0708467	0.94742	No	zinc finger protein 956
ENSRNOG00000020358(Ptov1)	450.875	0.368116	0.0709857	0.94742	No	prostate tumor overexpressed 1
ENSRNOG00000009153(Cidec)	1094.33	0.385656	0.0710719	0.94742	No	cell death-inducing DFFA-like effector c
ENSRNOG00000006399(Synj2bp)	1598.79	-0.281947	0.071115	0.94742	No	synaptojanin 2 binding protein
ENSRNOG00000031707(Tuba3a)	33.2931	1.29634	0.0711221	0.94742	No	tubulin, alpha 3A
ENSRNOG00000010178(Cgrrf1)	848.832	0.47721	0.071191	0.94742	No	cell growth regulator with ring finger domain 1
ENSRNOG00000008234(Lrrc61)	21.0897	0.974488	0.0712004	0.94742	No	leucine rich repeat containing 61
ENSRNOG00000020452(Nsmce4a)	360.383	0.363031	0.0712123	0.94742	No	NSE4 homolog A, SMC5-SMC6 complex component
ENSRNOG00000019817(Ddx28)	147.082	0.436255	0.0712219	0.94742	No	DEAD-box helicase 28
ENSRNOG00000014336(Mcm5)	23.5499	1.66671	0.0712325	0.94742	No	minichromosome maintenance complex component 5
ENSRNOG00000004219(Dhps)	193.989	0.474488	0.0713408	0.94742	No	deoxyhypusine synthase
ENSRNOG00000016109(Neurl4)	269.368	-0.424589	0.0714969	0.94742	No	neuralized E3 ubiquitin protein ligase 4
ENSRNOG00000018291(Vkorc1l1)	27.3126	-0.929387	0.0716347	0.94742	No	vitamin K epoxide reductase complex, subunit 1-like 1
ENSRNOG00000032414(Tmem161b)	104.616	-0.472193	0.0717274	0.94742	No	transmembrane protein 161B
ENSRNOG00000003882(Cep350)	349.086	-0.699713	0.0717447	0.94742	No	centrosomal protein 350
ENSRNOG00000004912(Itgav)	158.408	-0.625157	0.0718122	0.94742	No	integrin subunit alpha V
ENSRNOG00000009590(Stox2)	52.5451	-1.02086	0.0718788	0.94742	No	storkhead box 2
ENSRNOG00000048990(AABR07037356.1)	142.456	-0.506445	0.0718819	0.94742	No	NA
ENSRNOG00000012183(Glrx)	1444.2	0.466436	0.0718882	0.94742	No	glutaredoxin
ENSRNOG00000008209(St3gal1)	2291.76	-0.450027	0.0720652	0.94742	No	ST3 beta-galactoside alpha-2,3-sialyltransferase 1
ENSRNOG00000053583(Mapk3)	501.82	0.361658	0.0722803	0.94742	No	mitogen activated protein kinase 3
ENSRNOG00000049683(Sh3gl1)	220.312	-0.364263	0.0722923	0.94742	No	SH3 domain containing GRB2 like 1, endophilin A2
ENSRNOG00000017720(Mxd1)	189.015	-0.435645	0.0724294	0.94742	No	max dimerization protein 1
ENSRNOG00000042274(Fbxo31)	855.042	0.44542	0.07253	0.94742	No	F-box protein 31
ENSRNOG00000029941(Grina)	1727.51	0.327917	0.0725597	0.94742	No	glutamate ionotropic receptor NMDA type subunit associated protein 1
ENSRNOG00000016833(Ide)	1629.64	-0.352666	0.0726005	0.94742	No	insulin degrading enzyme
ENSRNOG00000020264(Dhrs1)	659.335	0.377368	0.0726142	0.94742	No	dehydrogenase/reductase 1
ENSRNOG00000003116(Dph1)	161.161	0.392733	0.0727189	0.94742	No	diphthamide biosynthesis 1
ENSRNOG00000002969(Itpkb)	99.7839	-0.648997	0.0728727	0.94742	No	inositol-trisphosphate 3-kinase B
ENSRNOG00000001391(Sdsl)	281.607	0.530517	0.0729266	0.94742	No	serine dehydratase-like
ENSRNOG00000013281(Mib1)	242.778	-0.853065	0.0729674	0.94742	No	mindbomb E3 ubiquitin protein ligase 1
ENSRNOG00000024703(Dock5)	290.67	-0.70247	0.0730472	0.94742	No	dedicator of cytokinesis 5
ENSRNOG00000046053(Nudt11)	1.96626	-3.4497	0.0730849	NA	No	nudix hydrolase 11
ENSRNOG00000028380(Ccdc66)	79.2058	-0.527304	0.0731391	0.94742	No	coiled-coil domain containing 66
ENSRNOG00000018901(Rab14)	1775.83	-0.259512	0.073381	0.94742	No	RAB14, member RAS oncogene family
ENSRNOG00000013231(Ptafr)	76.5486	0.554312	0.0735433	0.94742	No	platelet-activating factor receptor
ENSRNOG00000016708(Necab3)	10.5858	1.57596	0.073594	0.94742	No	N-terminal EF-hand calcium binding protein 3
ENSRNOG00000005275(Shmt1)	3039.72	0.309019	0.0736747	0.94742	No	serine hydroxymethyltransferase 1
ENSRNOG00000020843(LOC100360087)	4894.84	0.418011	0.0737249	0.94742	No	ferritin light chain 1-like
ENSRNOG00000004205(Pkdcc)	620.813	0.657752	0.0737688	0.94742	No	protein kinase domain containing, cytoplasmic
ENSRNOG00000047104(LOC100911660)	23.9936	-1.39249	0.0737912	0.94742	No	lymphocyte-specific helicase-like
ENSRNOG00000029465(Slc26a10)	4.43929	-1.93881	0.0738239	0.94742	No	solute carrier family 26, member 10
ENSRNOG00000018945(Nutf2)	525.251	0.301487	0.0739573	0.94742	No	nuclear transport factor 2
ENSRNOG00000033734(Tnnt2)	10.6123	1.57188	0.0740355	0.94742	No	troponin T2, cardiac type
ENSRNOG00000028493(Ppp1r15b)	1996.83	0.323411	0.0740668	0.94742	No	protein phosphatase 1, regulatory subunit 15B
ENSRNOG00000023577(AABR07068272.1)	601.923	-0.401074	0.0741079	0.94742	No	NA
ENSRNOG00000009271(Smarca4)	635.699	-0.33918	0.0742492	0.94742	No	SWI/SNF related, matrix associated, actin dependent regulator of chromatin, subfamily a, member 4
ENSRNOG00000048275(RGD1309350)	1474	0.350072	0.0743879	0.94742	No	similar to transthyretin (4L369)
ENSRNOG00000013777(Rnf166)	115.741	0.434561	0.0744708	0.94742	No	ring finger protein 166
ENSRNOG00000004737(Cd48)	325.273	0.371067	0.0746448	0.94742	No	Cd48 molecule
ENSRNOG00000026600(Caps2)	46.9376	-0.650061	0.0746521	0.94742	No	calcyphosine 2
ENSRNOG00000046271(LOC100911685)	29.5148	-0.800861	0.0746883	0.94742	No	eukaryotic peptide chain release factor GTP-binding subunit ERF3B-like
ENSRNOG00000054011(Tbc1d8b)	325.324	-0.349874	0.0747266	0.94742	No	TBC1 domain family member 8B
ENSRNOG00000009427(Tbx21)	5.76346	1.85301	0.0747425	0.94742	No	T-box 21
ENSRNOG00000001441(Tmem120a)	372.492	0.41047	0.0747492	0.94742	No	transmembrane protein 120A
ENSRNOG00000002487(Mbnl3)	145.441	-0.544396	0.0750795	0.94742	No	muscleblind-like splicing regulator 3
ENSRNOG00000042536(Pde4d)	73.342	-0.743845	0.0751184	0.94742	No	phosphodiesterase 4D
ENSRNOG00000009084(Rpusd3)	187.224	0.452969	0.0751632	0.94742	No	RNA pseudouridylate synthase domain containing 3
ENSRNOG00000004789(Utp25)	155.224	-0.394234	0.0752009	0.94742	No	NA
ENSRNOG00000012906(Bcas1)	3.45439	2.43028	0.0752438	0.94742	No	breast carcinoma amplified sequence 1
ENSRNOG00000038483(AABR07018323.1)	55.6354	-0.569135	0.075244	0.94742	No	NA
ENSRNOG00000031833(RGD1562392)	21.3818	-1.41654	0.075625	0.94742	No	similar to Sulfotransferase K1 (rSULT1C2)
ENSRNOG00000029055(Ttk)	3.16454	2.9741	0.0756429	0.94742	No	Ttk protein kinase
ENSRNOG00000001632(Brwd1)	656.52	-0.418415	0.0756578	0.94742	No	bromodomain and WD repeat domain containing 1
ENSRNOG00000051889(Usp34)	947.532	-0.349263	0.0756913	0.94742	No	ubiquitin specific peptidase 34
ENSRNOG00000015158(Pikfyve)	603.563	-0.478872	0.0758282	0.94742	No	phosphoinositide kinase, FYVE-type zinc finger containing
ENSRNOG00000001830(Arntl2)	12.6675	-1.67879	0.0759844	0.94742	No	aryl hydrocarbon receptor nuclear translocator-like 2
ENSRNOG00000019012(D2hgdh)	375.002	0.478024	0.075993	0.94742	No	D-2-hydroxyglutarate dehydrogenase
ENSRNOG00000015308(Pbk)	6.00931	2.55226	0.0761816	0.94742	No	PDZ binding kinase
ENSRNOG00000010934(Spa17)	230.977	0.387809	0.0762621	0.94742	No	sperm autoantigenic protein 17
ENSRNOG00000001004(Ncor2)	350.016	-0.395072	0.076333	0.94742	No	nuclear receptor co-repressor 2
ENSRNOG00000059886(AC135645.2)	6.27768	-1.65846	0.0763386	0.94742	No	NA
ENSRNOG00000013035(Rab33b)	616.185	0.296995	0.0763751	0.94742	No	RAB33B, member RAS oncogene family
ENSRNOG00000021079(Fxyd1)	1355.84	0.412633	0.0764477	0.94742	No	FXYD domain-containing ion transport regulator 1
ENSRNOG00000031335(Ankrd37)	24.3398	-0.956394	0.0764623	0.94742	No	ankyrin repeat domain 37
ENSRNOG00000017642(Acbd5)	636.291	-0.338356	0.0765179	0.94742	No	acyl-CoA binding domain containing 5
ENSRNOG00000026120(Fam8a1)	241.347	-0.505865	0.0766312	0.94742	No	family with sequence similarity 8, member A1
ENSRNOG00000028946(Cdc42ep4)	597.774	0.389077	0.076698	0.94742	No	CDC42 effector protein 4
ENSRNOG00000031031(Zfp292)	598.305	-0.4609	0.0766983	0.94742	No	zinc finger protein 292
ENSRNOG00000012716(Chd2)	1207.9	-0.530082	0.0767374	0.94742	No	chromodomain helicase DNA binding protein 2
ENSRNOG00000012255(Ktn1)	802.083	-0.281714	0.0767473	0.94742	No	kinectin 1
ENSRNOG00000003365(Cadm3)	61.9785	-0.583255	0.0768457	0.94742	No	cell adhesion molecule 3
ENSRNOG00000018714(Arl5b)	599.482	-0.495572	0.0768687	0.94742	No	ADP-ribosylation factor like GTPase 5B
ENSRNOG00000003201(Rps4x)	711.25	0.392691	0.0768994	0.94742	No	ribosomal protein S4, X-linked
ENSRNOG00000009035(Malsu1)	363.509	0.445281	0.0771566	0.94742	No	mitochondrial assembly of ribosomal large subunit 1
ENSRNOG00000003029(Calr)	18887.1	-0.335082	0.0771895	0.94742	No	calreticulin
ENSRNOG00000000390(LOC100910755)	3.8678	2.60587	0.0771999	0.94742	No	RUN and FYVE domain-containing protein 2-like
ENSRNOG00000011440(Ccdc39)	4.38782	1.9765	0.0772312	0.94742	No	coiled-coil domain containing 39
ENSRNOG00000004740(Mmadhc)	1253.3	0.322342	0.0772776	0.94742	No	methylmalonic aciduria and homocystinuria, cblD type
ENSRNOG00000018689(RGD1305464)	90.7306	-0.51911	0.0773114	0.94742	No	similar to human chromosome 15 open reading frame 39
ENSRNOG00000001174(Pde9a)	7.11951	1.60727	0.0773668	0.94742	No	phosphodiesterase 9A
ENSRNOG00000019383(Tef)	1379.03	0.353905	0.077381	0.94742	No	TEF, PAR bZIP transcription factor
ENSRNOG00000059938(AC120712.4)	21.7302	-1.38876	0.0774624	0.94742	No	NA
ENSRNOG00000003553(Efemp1)	37.3805	1.23843	0.0774752	0.94742	No	EGF containing fibulin extracellular matrix protein 1
ENSRNOG00000052968(Hnrnpa3)	647.608	-0.663479	0.0775724	0.94742	No	heterogeneous nuclear ribonucleoprotein A3
ENSRNOG00000060525(AABR07007717.3)	54.3352	-1.20117	0.0777839	0.94742	No	NA
ENSRNOG00000020938(Ppp1r15a)	293.556	-0.531227	0.0778127	0.94742	No	protein phosphatase 1, regulatory subunit 15A
ENSRNOG00000026840(Thap3)	156.002	0.487488	0.0778682	0.94742	No	THAP domain containing 3
ENSRNOG00000014791(Peg3)	900.541	-0.60571	0.0779407	0.94742	No	paternally expressed 3
ENSRNOG00000025269(Slc25a44)	122.959	-0.572465	0.0779449	0.94742	No	solute carrier family 25, member 44
ENSRNOG00000017728(Edrf1)	347.674	-0.352498	0.0779903	0.94742	No	erythroid differentiation regulatory factor 1
ENSRNOG00000008885(Chst11)	1.38879	3.82164	0.0780439	NA	No	carbohydrate sulfotransferase 11
ENSRNOG00000005802(Usp24)	1585.59	-0.328558	0.0782035	0.94742	No	ubiquitin specific peptidase 24
ENSRNOG00000057676(Polr2m)	1051.58	0.258008	0.078234	0.94742	No	RNA polymerase II subunit M
ENSRNOG00000014872(Sec24d)	955.562	-0.351692	0.0782411	0.94742	No	SEC24 homolog D, COPII coat complex component
ENSRNOG00000011189(Acy1)	1331.01	0.441765	0.0783319	0.94742	No	aminoacylase 1
ENSRNOG00000024364(Enkd1)	10.043	1.21967	0.0783753	0.94742	No	enkurin domain containing 1
ENSRNOG00000028356(Chchd10)	55.1714	1.00882	0.078388	0.94742	No	coiled-coil-helix-coiled-coil-helix domain containing 10
ENSRNOG00000024503(Nbas)	307.478	-0.382337	0.0784352	0.94742	No	neuroblastoma amplified sequence
ENSRNOG00000003504(Rnaseh2a)	319.508	0.375493	0.0785049	0.94742	No	ribonuclease H2, subunit A
ENSRNOG00000028753(B9d2)	26.3771	0.869346	0.0785251	0.94742	No	B9 domain containing 2
ENSRNOG00000021681(Eea1)	275.816	-0.651287	0.0786041	0.94742	No	early endosome antigen 1
ENSRNOG00000021724(Ptprcap)	8.80843	1.62236	0.0786366	0.94742	No	protein tyrosine phosphatase, receptor type, C-associated protein
ENSRNOG00000021954(Spg11)	664.296	-0.371888	0.0786556	0.94742	No	SPG11, spatacsin vesicle trafficking associated
ENSRNOG00000001738(Eif4g1)	399.4	-0.766761	0.0787954	0.94742	No	eukaryotic translation initiation factor 4 gamma, 1
ENSRNOG00000006334(Txndc16)	109.719	0.468992	0.0788929	0.94742	No	thioredoxin domain containing 16
ENSRNOG00000022417(Prickle3)	92.3199	-0.496501	0.0789034	0.94742	No	prickle planar cell polarity protein 3
ENSRNOG00000047247(Ptprs)	771.529	-0.473084	0.0789406	0.94742	No	protein tyrosine phosphatase, receptor type, S
ENSRNOG00000047236(AABR07008066.2)	14.0551	-1.03257	0.0789442	0.94742	No	NA
ENSRNOG00000050204(Naif1)	109.629	0.607862	0.0789854	0.94742	No	nuclear apoptosis inducing factor 1
ENSRNOG00000043288(Smim13)	32.2661	-1.02686	0.0790868	0.94742	No	small integral membrane protein 13
ENSRNOG00000023202(Usp15)	990.098	-0.277995	0.079176	0.94742	No	ubiquitin specific peptidase 15
ENSRNOG00000020281(Kif22)	9.48004	1.9397	0.0793931	0.94742	No	kinesin family member 22
ENSRNOG00000048152(Myo1b)	960.525	-0.514482	0.0795216	0.94742	No	myosin Ib
ENSRNOG00000014936(Ifitm2)	160.681	0.485292	0.0795744	0.94742	No	interferon induced transmembrane protein 2
ENSRNOG00000046829(Kdr)	1445.3	-0.340313	0.0796128	0.94742	No	kinase insert domain receptor
ENSRNOG00000008597(Tada3)	263.925	0.351814	0.0796378	0.94742	No	transcriptional adaptor 3
ENSRNOG00000059243(AABR07051787.1)	53.5515	0.553606	0.0796813	0.94742	No	NA
ENSRNOG00000022039(Zbtb40)	95.2472	-0.763637	0.0797167	0.94742	No	zinc finger and BTB domain containing 40
ENSRNOG00000008091(Gins1)	20.7828	1.01371	0.0799557	0.94742	No	GINS complex subunit 1
ENSRNOG00000031479(Hdlbp)	7974.5	-0.319162	0.0800079	0.94742	No	high density lipoprotein binding protein
ENSRNOG00000001064(Sbno1)	749.528	-0.394969	0.080123	0.94742	No	strawberry notch homolog 1
ENSRNOG00000017188(Cyp27a1)	6657.81	0.374184	0.0805308	0.94742	No	cytochrome P450, family 27, subfamily a, polypeptide 1
ENSRNOG00000030776(Sytl2)	4.4515	-2.24412	0.080564	0.94742	No	synaptotagmin-like 2
ENSRNOG00000024779(Polr2b)	1088.49	-0.344464	0.080574	0.94742	No	RNA polymerase II subunit B
ENSRNOG00000016148(Gtse1)	37.3876	1.09374	0.0805868	0.94742	No	G-2 and S-phase expressed 1
ENSRNOG00000007416(Clp1)	112.052	0.439557	0.080597	0.94742	No	cleavage and polyadenylation factor I subunit 1
ENSRNOG00000013089(Kif13b)	351.988	-0.717056	0.0806126	0.94742	No	kinesin family member 13B
ENSRNOG00000005624(Zfx)	347.959	-0.422054	0.0806374	0.94742	No	zinc finger protein X-linked
ENSRNOG00000016379(Jtb)	862.958	0.275909	0.0806476	0.94742	No	jumping translocation breakpoint
ENSRNOG00000014530(Nav2)	464.237	-0.539665	0.0808037	0.94742	No	neuron navigator 2
ENSRNOG00000008711(Med24)	319.725	-0.325466	0.0808119	0.94742	No	mediator complex subunit 24
ENSRNOG00000004019(Phlda1)	36.9932	0.768763	0.0808141	0.94742	No	pleckstrin homology-like domain, family A, member 1
ENSRNOG00000002376(Clasp1)	222.133	-0.489103	0.0808549	0.94742	No	cytoplasmic linker associated protein 1
ENSRNOG00000018838(Paox)	353.037	0.330963	0.0812088	0.94742	No	polyamine oxidase
ENSRNOG00000004150(Slc9a7)	9.75718	-1.5318	0.0812979	0.94742	No	solute carrier family 9 member A7
ENSRNOG00000000111(Coprs)	40.9738	0.694084	0.0813104	0.94742	No	coordinator of PRMT5 and differentiation stimulator
ENSRNOG00000004555(Sec14l3)	3016.35	-0.449055	0.08143	0.94742	No	SEC14-like lipid binding 3
ENSRNOG00000011584(Gpatch1)	177.259	-0.408905	0.0814592	0.94742	No	G patch domain containing 1
ENSRNOG00000048506(Inpp5b)	70.2567	-0.724602	0.0814709	0.94742	No	inositol polyphosphate-5-phosphatase B
ENSRNOG00000011404(Chkb)	252.849	-0.362988	0.081663	0.94742	No	choline kinase beta
ENSRNOG00000056721(Fancm)	111.083	-0.724825	0.0817283	0.94742	No	Fanconi anemia, complementation group M
ENSRNOG00000051611(AABR07019392.1)	3.80538	-2.36601	0.081754	0.94742	No	NA
ENSRNOG00000002050(Igfbp7)	928.654	0.368028	0.0820582	0.94742	No	insulin-like growth factor binding protein 7
ENSRNOG00000012458(Cyp2e1)	117150	0.425873	0.0821255	0.94742	No	cytochrome P450, family 2, subfamily e, polypeptide 1
ENSRNOG00000037595(Gpbp1l1)	311.568	-0.514136	0.0821526	0.94742	No	GC-rich promoter binding protein 1-like 1
ENSRNOG00000003359(Ogt)	955.808	-0.329294	0.0821667	0.94742	No	O-linked N-acetylglucosamine (GlcNAc) transferase
ENSRNOG00000011756(Phf3)	660.311	-0.319701	0.0821955	0.94742	No	PHD finger protein 3
ENSRNOG00000007077(Fem1b)	192.007	-0.622011	0.0822057	0.94742	No	fem-1 homolog B
ENSRNOG00000002946(Socs3)	89.4613	0.812885	0.0823099	0.94742	No	suppressor of cytokine signaling 3
ENSRNOG00000050282(Srcap)	670.889	-0.462447	0.0823226	0.94742	No	Snf2-related CREBBP activator protein
ENSRNOG00000028255(Usp36)	235.68	-0.440645	0.0823719	0.94742	No	ubiquitin specific peptidase 36
ENSRNOG00000001350(Naa25)	166.773	-0.433505	0.0825515	0.94742	No	N(alpha)-acetyltransferase 25, NatB auxiliary subunit
ENSRNOG00000022943(Dgka)	470.264	-0.321658	0.082623	0.94742	No	diacylglycerol kinase, alpha
ENSRNOG00000030332(Ighg1)	2.78877	3.76792	0.0826238	NA	No	immunoglobulin heavy constant gamma 1
ENSRNOG00000000579(Marcks)	256.31	0.462533	0.0826549	0.94742	No	myristoylated alanine rich protein kinase C substrate
ENSRNOG00000054860(Clec12a)	12.8946	1.19229	0.0826887	0.94742	No	C-type lectin domain family 12, member A
ENSRNOG00000015577(Lpar6)	542.857	-0.364262	0.0827685	0.94742	No	lysophosphatidic acid receptor 6
ENSRNOG00000029893(Rwdd3)	67.2883	0.508606	0.0831109	0.94742	No	RWD domain containing 3
ENSRNOG00000052564(Gpx3)	249.298	0.494233	0.0831553	0.94742	No	glutathione peroxidase 3
ENSRNOG00000006924(Tmem125)	348.886	-0.322753	0.0832203	0.94742	No	transmembrane protein 125
ENSRNOG00000014693(Btbd6)	271.062	0.34294	0.0832535	0.94742	No	BTB domain containing 6
ENSRNOG00000005094(C1qtnf7)	14.0764	1.04514	0.0832751	0.94742	No	C1q and TNF related 7
ENSRNOG00000007106(Sos1)	638.775	-0.41951	0.083352	0.94742	No	SOS Ras/Rac guanine nucleotide exchange factor 1
ENSRNOG00000024650(Ckap2)	9.07533	2.40241	0.083376	0.94742	No	cytoskeleton associated protein 2
ENSRNOG00000020990(Fgf21)	10.2201	1.3742	0.0834983	0.94742	No	fibroblast growth factor 21
ENSRNOG00000025327(Tert)	231.537	-0.415934	0.0835115	0.94742	No	telomerase reverse transcriptase
ENSRNOG00000004831(Arid2)	155.796	-0.618523	0.0835354	0.94742	No	AT-rich interaction domain 2
ENSRNOG00000020246(Myl9)	347.12	0.384607	0.0838333	0.94742	No	myosin light chain 9
ENSRNOG00000015206(Alad)	1859.74	0.401271	0.0838805	0.94742	No	aminolevulinate dehydratase
ENSRNOG00000006796(LOC102555183)	216.784	-0.436141	0.0839151	0.94742	No	zinc finger protein OZF-like
ENSRNOG00000038478(AABR07029613.1)	41.8162	0.749438	0.0839611	0.94742	No	NA
ENSRNOG00000002323(RGD1566265)	102.254	-0.458136	0.083991	0.94742	No	similar to RIKEN cDNA 2610002M06
ENSRNOG00000049758(Tbc1d16)	12.7505	-1.11943	0.084018	0.94742	No	TBC1 domain family, member 16
ENSRNOG00000061832(Slc35a3)	393.736	-0.363984	0.0841893	0.94742	No	solute carrier family 35 member A3
ENSRNOG00000021871(Gcn1l1)	680.81	-0.332363	0.0843632	0.94742	No	GCN1 eIF2 alpha kinase activator-like 1
ENSRNOG00000018232(Srf)	189.06	0.401049	0.0843635	0.94742	No	serum response factor
ENSRNOG00000022999(Ppp2r3a)	154.612	-0.675604	0.0844307	0.94742	No	protein phosphatase 2, regulatory subunit B'', alpha
ENSRNOG00000006355(Akap8l)	663.216	-0.366592	0.0844645	0.94742	No	A-kinase anchoring protein 8 like
ENSRNOG00000017113(Ccnt2)	506.951	-0.348293	0.084581	0.94742	No	cyclin T2
ENSRNOG00000021787(Zfp217)	156.27	-0.540481	0.084612	0.94742	No	zinc finger protein 217
ENSRNOG00000007060(Plin2)	861.246	-0.550533	0.0846138	0.94742	No	perilipin 2
ENSRNOG00000021440(Pptc7)	873	0.28514	0.0846473	0.94742	No	PTC7 protein phosphatase homolog
ENSRNOG00000009318(Ttll5)	64.4825	-0.560005	0.0847014	0.94742	No	tubulin tyrosine ligase like 5
ENSRNOG00000011635(Ces2e)	196.522	-2.60792	0.0847747	0.94742	No	carboxylesterase 2E
ENSRNOG00000018012(Tulp4)	87.3374	-0.782578	0.0847828	0.94742	No	tubby like protein 4
ENSRNOG00000048282(Mpnd)	1391.74	0.28454	0.0848582	0.94742	No	MPN domain containing
ENSRNOG00000017468(Trappc6a)	281.101	0.458846	0.0848643	0.94742	No	trafficking protein particle complex 6A
ENSRNOG00000012832(Mfsd5)	147.112	0.463201	0.085023	0.94742	No	major facilitator superfamily domain containing 5
ENSRNOG00000046950(LOC100912481)	141.582	-0.72405	0.0850919	0.94742	No	RNA-binding protein EWS-like
ENSRNOG00000061519(Asap2)	65.6501	-0.968777	0.0851156	0.94742	No	ArfGAP with SH3 domain, ankyrin repeat and PH domain 2
ENSRNOG00000020876(Bax)	125.519	0.417003	0.0851536	0.94742	No	BCL2 associated X, apoptosis regulator
ENSRNOG00000025518(Carmil3)	2.41857	-2.78774	0.0852029	NA	No	capping protein regulator and myosin 1 linker 3
ENSRNOG00000046283(Tmem41a)	151.971	0.433082	0.085332	0.94742	No	transmembrane protein 41a
ENSRNOG00000019721(Ypel3)	170.159	0.420836	0.0853664	0.94742	No	yippee-like 3
ENSRNOG00000006063(Phf21a)	134.813	-0.493208	0.0853707	0.94742	No	PHD finger protein 21A
ENSRNOG00000008274(Xpc)	628.982	-0.346339	0.0853774	0.94742	No	XPC complex subunit, DNA damage recognition and repair factor
ENSRNOG00000061101(Ripply1)	23.6761	-0.884028	0.0854424	0.94742	No	ripply transcriptional repressor 1
ENSRNOG00000021046(Sult2b1)	32.6768	0.779313	0.0854887	0.94742	No	sulfotransferase family 2B member 1
ENSRNOG00000015088(Prune2)	14.0041	-1.02681	0.0856061	0.94742	No	prune homolog 2
ENSRNOG00000004291(Cltc)	5496.87	-0.258162	0.0856116	0.94742	No	clathrin heavy chain
ENSRNOG00000012387(Glyatl2)	3707.55	0.287318	0.0856417	0.94742	No	glycine-N-acyltransferase-like 2
ENSRNOG00000052990(Cers5)	80.765	0.486955	0.0857823	0.94742	No	ceramide synthase 5
ENSRNOG00000016530(Nsa2)	594.84	0.306842	0.085805	0.94742	No	NSA2 ribosome biogenesis homolog
ENSRNOG00000049270(Ppp2r3b)	28.4964	0.76917	0.0858377	0.94742	No	protein phosphatase 2, regulatory subunit B'', beta
ENSRNOG00000014581(Trappc2l)	170.151	0.402969	0.0859733	0.94742	No	trafficking protein particle complex 2-like
ENSRNOG00000020423(Apc)	540.608	-0.507132	0.086046	0.94742	No	APC, WNT signaling pathway regulator
ENSRNOG00000002841(Cdc42bpa)	232.588	-0.566592	0.0865481	0.94742	No	CDC42 binding protein kinase alpha
ENSRNOG00000006622(Cry1)	130.514	0.68865	0.0865909	0.94742	No	cryptochrome circadian regulator 1
ENSRNOG00000013323(Rnf217)	187.314	-0.365958	0.0867994	0.94742	No	ring finger protein 217
ENSRNOG00000010887(RGD1309534)	1704.28	0.4	0.086857	0.94742	No	similar to RIKEN cDNA 4931406C07
ENSRNOG00000047697(Ggt1)	82.2838	0.839128	0.0869079	0.94742	No	gamma-glutamyltransferase 1
ENSRNOG00000012073(Abhd14b)	4159.68	0.321539	0.0869702	0.94742	No	abhydrolase domain containing 14b
ENSRNOG00000009878(Crtapl1)	77.336	0.582675	0.0870504	0.94742	No	NA
ENSRNOG00000016099(Id4)	851.048	-0.323462	0.087093	0.94742	No	inhibitor of DNA binding 4, HLH protein
ENSRNOG00000033245(Mug2)	5141.29	-0.485457	0.0871254	0.94742	No	murinoglobulin 2
ENSRNOG00000005042(Ranbp17)	117.412	-0.479551	0.0872315	0.94742	No	RAN binding protein 17
ENSRNOG00000024363(Sertad1)	171.518	0.45701	0.0873345	0.94742	No	SERTA domain containing 1
ENSRNOG00000006795(Apmap)	1772.34	-0.350523	0.0874378	0.94742	No	adipocyte plasma membrane associated protein
ENSRNOG00000007866(Clec2dl1)	11.5204	1.60269	0.087448	0.94742	No	C-type lectin domain family 2 member D-like 1
ENSRNOG00000051169(Clnk)	6.9649	-1.50146	0.0874584	0.94742	No	cytokine-dependent hematopoietic cell linker
ENSRNOG00000004575(Il1a)	119.275	0.507173	0.0876211	0.94742	No	interleukin 1 alpha
ENSRNOG00000042630(Asb5)	35.3706	0.693304	0.0876218	0.94742	No	ankyrin repeat and SOCS box-containing 5
ENSRNOG00000029273(E2f3)	94.2487	-0.568997	0.0876641	0.94742	No	E2F transcription factor 3
ENSRNOG00000023837(Mtx3)	30.8307	-0.835399	0.0878915	0.94742	No	metaxin 3
ENSRNOG00000016213(Ssbp2)	61.2198	0.514037	0.0879043	0.94742	No	single-stranded DNA binding protein 2
ENSRNOG00000001754(Wdr53)	137.148	0.436831	0.0879086	0.94742	No	WD repeat domain 53
ENSRNOG00000009899(Skil)	61.3502	-0.797198	0.0879756	0.94742	No	SKI-like proto-oncogene
ENSRNOG00000058750(LOC103693015)	16.6766	1.6498	0.0880385	0.94742	No	vitamin K epoxide reductase complex subunit 1-like protein 1
ENSRNOG00000009369(Tor4a)	36.359	0.703866	0.0881364	0.94742	No	torsin family 4, member A
ENSRNOG00000003357(Col3a1)	2277.04	0.300968	0.0882137	0.94742	No	collagen type III alpha 1 chain
ENSRNOG00000027646(Pop4)	323.57	0.348356	0.08828	0.94742	No	POP4 homolog, ribonuclease P/MRP subunit
ENSRNOG00000049681(AABR07031491.2)	303.339	0.438241	0.0882982	0.94742	No	NA
ENSRNOG00000006236(Dsn1)	13.0157	1.13146	0.0884101	0.94742	No	DSN1 homolog, MIS12 kinetochore complex component
ENSRNOG00000022268(Pnpla3)	20.3718	-1.09092	0.0886235	0.94742	No	patatin-like phospholipase domain containing 3
ENSRNOG00000017869(Irf8)	252.217	0.402832	0.0887595	0.94742	No	interferon regulatory factor 8
ENSRNOG00000007422(Vav2)	571.866	-0.281895	0.0887733	0.94742	No	vav guanine nucleotide exchange factor 2
ENSRNOG00000015865(Ap2s1)	682.541	0.34444	0.0888106	0.94742	No	adaptor-related protein complex 2, sigma 1 subunit
ENSRNOG00000052070(Aldh1a3)	284.012	0.329223	0.0889645	0.94742	No	aldehyde dehydrogenase 1 family, member A3
ENSRNOG00000048541(AABR07051678.1)	3.33939	2.39843	0.0890242	0.94742	No	NA
ENSRNOG00000013570(Rad54l2)	41.6753	-0.796372	0.0890567	0.94742	No	RAD54 like 2
ENSRNOG00000058340(Krt79)	306.077	0.68308	0.0891021	0.94742	No	keratin 79
ENSRNOG00000025991(Pex1)	1164.7	-0.277829	0.0891859	0.94742	No	peroxisomal biogenesis factor 1
ENSRNOG00000026962(Osbpl8)	248.256	-0.619492	0.0892981	0.94742	No	oxysterol binding protein-like 8
ENSRNOG00000017674(Ctcf)	587.939	-0.27188	0.0893226	0.94742	No	CCCTC-binding factor
ENSRNOG00000019186(Tmem53)	323.693	0.346711	0.0893681	0.94742	No	transmembrane protein 53
ENSRNOG00000029988(AABR07007675.1)	32.1007	0.909781	0.0893895	0.94742	No	NA
ENSRNOG00000011785(Xrn2)	979.528	-0.249294	0.0896051	0.94742	No	5'-3' exoribonuclease 2
ENSRNOG00000025151(Ildr2)	37.0077	-0.988886	0.0897364	0.94742	No	immunoglobulin-like domain containing receptor 2
ENSRNOG00000049096(Mcpt8l2)	3.60927	-2.31659	0.0897551	0.94742	No	mast cell protease 8-like 2
ENSRNOG00000016962(Neu2)	48.8378	0.719837	0.0897565	0.94742	No	neuraminidase 2
ENSRNOG00000029399(Bcam)	88.108	0.551105	0.0897784	0.94742	No	basal cell adhesion molecule (Lutheran blood group)
ENSRNOG00000028017(Tmem109)	224.655	0.457105	0.0898348	0.94742	No	transmembrane protein 109
ENSRNOG00000057620(Slc6a8)	112.599	-0.460064	0.0898932	0.94742	No	solute carrier family 6 member 8
ENSRNOG00000033815(AC142181.1)	10.4839	1.19055	0.0900368	0.94742	No	NA
ENSRNOG00000050630(AABR07070043.1)	2932.92	-0.486252	0.0901404	0.94742	No	NA
ENSRNOG00000030170(Krt10)	27.4079	1.12858	0.0902486	0.94742	No	keratin 10
ENSRNOG00000005908(Dmtf1)	273.844	-0.433383	0.0902512	0.94742	No	cyclin D binding myb-like transcription factor 1
ENSRNOG00000015911(Lrp5)	1093.39	-0.471399	0.0902855	0.94742	No	LDL receptor related protein 5
ENSRNOG00000054024(AC098750.2)	11.3972	-1.32968	0.0902876	0.94742	No	NA
ENSRNOG00000055246(Ncor1)	1425.81	-0.484013	0.0903104	0.94742	No	nuclear receptor co-repressor 1
ENSRNOG00000016392(Zfp593)	73.4876	0.520335	0.0903196	0.94742	No	zinc finger protein 593
ENSRNOG00000018946(Trim33)	159.057	-0.624096	0.090421	0.94742	No	tripartite motif-containing 33
ENSRNOG00000016298(Lysmd3)	359.225	-0.405892	0.0905899	0.94742	No	LysM domain containing 3
ENSRNOG00000033776(LOC100359668)	518.769	0.454819	0.0907455	0.94742	No	ferritin light chain 2
ENSRNOG00000024793(Kctd21)	65.4223	0.521285	0.0907463	0.94742	No	potassium channel tetramerization domain containing 21
ENSRNOG00000058752(Popdc2)	23.2844	1.02962	0.0908171	0.94742	No	popeye domain containing 2
ENSRNOG00000024737(Tnrc6a)	655.737	-0.415819	0.0908486	0.94742	No	trinucleotide repeat containing 6a
ENSRNOG00000006864(Scaper)	174.536	-0.471677	0.0909347	0.94742	No	S-phase cyclin A-associated protein in the ER
ENSRNOG00000007117(Cluap1)	307.962	0.319508	0.0910005	0.94742	No	clusterin associated protein 1
ENSRNOG00000049452(Nebl)	9.0124	-2.15709	0.0910614	0.94742	No	nebulette
ENSRNOG00000022593(Pdpr)	144.579	-0.655711	0.0911369	0.94742	No	pyruvate dehydrogenase phosphatase regulatory subunit
ENSRNOG00000032740(Tmem258b)	57.2408	-0.591389	0.0911496	0.94742	No	transmembrane protein 258 B
ENSRNOG00000050321(Zzz3)	358.822	-0.423297	0.0912075	0.94742	No	zinc finger, ZZ-type containing 3
ENSRNOG00000019590(Smg5)	422.239	-0.327181	0.0912604	0.94742	No	SMG5 nonsense mediated mRNA decay factor
ENSRNOG00000026316(Wdr43)	445.976	-0.301729	0.0912605	0.94742	No	WD repeat domain 43
ENSRNOG00000001465(Ids)	79.8401	-0.705776	0.0912911	0.94742	No	iduronate 2-sulfatase
ENSRNOG00000061176(Nudt3)	693.858	0.361445	0.0913118	0.94742	No	nudix hydrolase 3
ENSRNOG00000001198(Fam222a)	13.0469	1.11497	0.0913352	0.94742	No	family with sequence similarity 222, member A
ENSRNOG00000051002(RT1-DMb)	24.4165	0.819431	0.0914569	0.94742	No	RT1 class II, locus DMb
ENSRNOG00000009280(Mkrn1)	753.501	0.402929	0.0916938	0.94742	No	makorin ring finger protein 1
ENSRNOG00000057204(RF00494)	3.94406	2.17892	0.0917046	0.94742	No	NA
ENSRNOG00000051280(AABR07064502.1)	2.42049	4.62138	0.091746	NA	No	NA
ENSRNOG00000005809(Arhgdib)	282.379	0.401529	0.0917646	0.94742	No	Rho GDP dissociation inhibitor beta
ENSRNOG00000023274(Lrrc28)	361.222	0.319525	0.0918459	0.94742	No	leucine rich repeat containing 28
ENSRNOG00000027232(Pcdhga11)	2.9775	-2.41816	0.0918647	0.94742	No	protocadherin gamma subfamily A, 11
ENSRNOG00000029543(Cish)	104.802	2.20571	0.0921126	0.94742	No	cytokine inducible SH2-containing protein
ENSRNOG00000050315(Dcxr)	2089.84	0.344644	0.0921531	0.94742	No	dicarbonyl and L-xylulose reductase
ENSRNOG00000004050(Snrk)	297.03	-0.497966	0.0923012	0.94742	No	SNF related kinase
ENSRNOG00000051102(AABR07004269.3)	247.895	-0.374351	0.0923042	0.94742	No	NA
ENSRNOG00000024849(Tor1aip2)	1776.86	-0.280944	0.0923399	0.94742	No	torsin 1A interacting protein 2
ENSRNOG00000059910(AABR07051689.1)	3.00999	2.90415	0.0925008	0.94742	No	NA
ENSRNOG00000019266(Tmem223)	330.934	0.420387	0.0925091	0.94742	No	transmembrane protein 223
ENSRNOG00000015149(Nrg4)	134.194	2.02671	0.0925218	0.94742	No	neuregulin 4
ENSRNOG00000028137(Mki67)	41.0178	1.384	0.0927627	0.94742	No	marker of proliferation Ki-67
ENSRNOG00000050767(Nrn1)	14.402	1.08058	0.0928338	0.94742	No	neuritin 1
ENSRNOG00000014678(Fzd5)	31.8677	-0.822376	0.0928708	0.94742	No	frizzled class receptor 5
ENSRNOG00000018048(Dctn5)	347.061	0.316984	0.0929252	0.94742	No	dynactin subunit 5
ENSRNOG00000033498(Cib1)	380.571	0.348493	0.0929452	0.94742	No	calcium and integrin binding 1
ENSRNOG00000014124(Nod2)	14.4406	1.0751	0.0932611	0.94742	No	nucleotide-binding oligomerization domain containing 2
ENSRNOG00000013166(Wnt4)	26.6881	0.838283	0.0932895	0.94742	No	Wnt family member 4
ENSRNOG00000015461(Serpine2)	368.173	0.378211	0.0932968	0.94742	No	serpin family E member 2
ENSRNOG00000059714(LOC103692716)	371.58	1.2173	0.0934012	0.94742	No	heat shock protein HSP 90-alpha
ENSRNOG00000015925(Zfp131)	289.483	-0.366738	0.0934224	0.94742	No	zinc finger protein 131
ENSRNOG00000031890(Ncam1)	2.99174	-2.42444	0.0934423	0.94742	No	neural cell adhesion molecule 1
ENSRNOG00000047895(Mettl1)	68.5811	-0.531145	0.0934549	0.94742	No	methyltransferase like 1
ENSRNOG00000002408(Rbm47)	434.405	-0.656198	0.0934998	0.94742	No	RNA binding motif protein 47
ENSRNOG00000030124(Ptpn11)	1081.97	-0.374037	0.0935295	0.94742	No	protein tyrosine phosphatase, non-receptor type 11
ENSRNOG00000048765(AABR07002774.3)	3.09604	-2.50596	0.0936454	0.94742	No	NA
ENSRNOG00000025716(Lsm10)	137.226	0.43635	0.0936589	0.94742	No	LSM10, U7 small nuclear RNA associated
ENSRNOG00000060979(Hspa13)	844.786	-0.285142	0.0936596	0.94742	No	heat shock protein family A (Hsp70) member 13
ENSRNOG00000014574(Entpd1)	2.06229	-3.54363	0.0936891	NA	No	ectonucleoside triphosphate diphosphohydrolase 1
ENSRNOG00000049900(Irf2bp2)	214.216	-0.549558	0.0937189	0.94742	No	interferon regulatory factor 2 binding protein 2
ENSRNOG00000014750(Fam208a)	358.209	-0.62789	0.0938216	0.94742	No	family with sequence similarity 208, member A
ENSRNOG00000004314(Ppm1h)	161.066	-0.474099	0.0938757	0.94742	No	protein phosphatase, Mg2+/Mn2+ dependent, 1H
ENSRNOG00000048567(Ankmy1)	10.325	-1.14871	0.0939159	0.94742	No	ankyrin repeat and MYND domain containing 1
ENSRNOG00000033693(Naip2)	37.0385	-0.900096	0.0940184	0.94742	No	NA
ENSRNOG00000011093(Ssna1)	559.387	0.339988	0.0941559	0.94742	No	SS nuclear autoantigen 1
ENSRNOG00000021129(RGD1308428)	324.693	-0.384242	0.0941959	0.94742	No	similar to RIKEN cDNA 4931406P16
ENSRNOG00000030049(Znhit6)	463.38	0.351627	0.0942077	0.94742	No	zinc finger, HIT-type containing 6
ENSRNOG00000017858(Tsr3)	235.386	0.356892	0.0943027	0.94742	No	TSR3, acp transferase ribosome maturation factor
ENSRNOG00000014065(Zfp653)	34.0438	0.702902	0.0943087	0.94742	No	zinc finger protein 653
ENSRNOG00000028768(Gbp4)	29.2225	0.727451	0.0943239	0.94742	No	guanylate binding protein 4
ENSRNOG00000042427(Gskip)	273.894	0.317397	0.0943946	0.94742	No	GSK3B interacting protein
ENSRNOG00000012020(Nsun4)	6.35399	2.30754	0.0944147	0.94742	No	NOP2/Sun RNA methyltransferase family member 4
ENSRNOG00000008450(LOC100359539)	5.85523	2.89778	0.0944323	0.94742	No	ribonucleotide reductase M2 polypeptide
ENSRNOG00000026299(Mysm1)	170.607	-0.509246	0.0945755	0.94742	No	myb-like, SWIRM and MPN domains 1
ENSRNOG00000011339(Slk)	383.192	-0.546652	0.0945921	0.94742	No	STE20-like kinase
ENSRNOG00000019490(Slc20a2)	865.553	-0.296487	0.0945937	0.94742	No	solute carrier family 20 member 2
ENSRNOG00000020799(Polr2i)	78.8871	0.620085	0.0946392	0.94742	No	RNA polymerase II subunit I
ENSRNOG00000004425(Klhdc1)	30.6626	-0.674448	0.0947682	0.94742	No	kelch domain containing 1
ENSRNOG00000018671(Commd4)	202.416	0.46141	0.0948031	0.94742	No	COMM domain containing 4
ENSRNOG00000015695(Sult5a1)	1.88111	3.14766	0.0948634	NA	No	sulfotransferase family 5A, member 1
ENSRNOG00000022710(Prrg4)	19.5834	-0.953877	0.0949143	0.94742	No	proline rich and Gla domain 4
ENSRNOG00000020411(Sec23ip)	516.471	-0.312074	0.0949507	0.94742	No	SEC23 interacting protein
ENSRNOG00000054497(Taf4)	115.022	-0.473006	0.0949935	0.94742	No	TATA-box binding protein associated factor 4
ENSRNOG00000018296(Anapc10)	102.28	0.435607	0.0951189	0.94742	No	anaphase promoting complex subunit 10
ENSRNOG00000011762(Elf1)	298.296	-0.365243	0.0952177	0.94742	No	E74 like ETS transcription factor 1
ENSRNOG00000019922(Ntpcr)	468.626	0.35638	0.0952493	0.94742	No	nucleoside-triphosphatase, cancer-related
ENSRNOG00000029658(Rnf213)	704.979	-0.58141	0.0952592	0.94742	No	ring finger protein 213
ENSRNOG00000012802(Tenm3)	24.5651	-0.979772	0.0952842	0.94742	No	teneurin transmembrane protein 3
ENSRNOG00000008036(Dennd4c)	300.791	-0.664115	0.0953453	0.94742	No	DENN domain containing 4C
ENSRNOG00000019824(Ell)	314.387	-0.379389	0.0953553	0.94742	No	elongation factor for RNA polymerase II
ENSRNOG00000002129(Lrrc8b)	197.528	-0.485831	0.0953917	0.94742	No	leucine rich repeat containing 8 VRAC subunit B
ENSRNOG00000056907(Nipbl)	994.239	-0.383512	0.0954879	0.94742	No	NIPBL, cohesin loading factor
ENSRNOG00000011884(Golga2)	400.513	-0.434535	0.0955761	0.94742	No	golgin A2
ENSRNOG00000003542(AABR07029198.1)	221.764	0.439333	0.0956491	0.94742	No	NA
ENSRNOG00000000439(Ager)	10.434	1.18039	0.0956547	0.94742	No	advanced glycosylation end product-specific receptor
ENSRNOG00000021206(Pla2g16)	736.444	0.471394	0.0958604	0.94742	No	phospholipase A2, group XVI
ENSRNOG00000048402(Igh-6)	421.074	1.25366	0.0958697	0.94742	No	immunoglobulin heavy chain 6
ENSRNOG00000007875(Actr6)	135.154	0.393057	0.0958807	0.94742	No	ARP6 actin-related protein 6 homolog
ENSRNOG00000019534(Ap2a2)	1148.98	-0.257864	0.0960662	0.94742	No	adaptor-related protein complex 2, alpha 2 subunit
ENSRNOG00000053932(Ddx6)	334.203	-0.594592	0.0960813	0.94742	No	DEAD-box helicase 6
ENSRNOG00000001996(Ythdc1)	850.527	-0.267713	0.0960978	0.94742	No	YTH domain containing 1
ENSRNOG00000031544(Larp1)	1192.48	-0.361852	0.0961717	0.94742	No	La ribonucleoprotein domain family, member 1
ENSRNOG00000060052(Tdrd15)	68.1273	-0.743833	0.0961787	0.94742	No	tudor domain containing 15
ENSRNOG00000006513(Borcs6)	91.2503	0.460304	0.0962081	0.94742	No	BLOC-1 related complex subunit 6
ENSRNOG00000021125(Prdx5)	2628.39	0.433437	0.0963257	0.94742	No	peroxiredoxin 5
ENSRNOG00000017836(Rrp36)	208.492	0.381011	0.0963283	0.94742	No	ribosomal RNA processing 36
ENSRNOG00000005958(Rrbp1)	5792.73	-0.254293	0.0963731	0.94742	No	ribosome binding protein 1
ENSRNOG00000011814(Cbx3)	323.4	0.458392	0.0964267	0.94742	No	chromobox 3
ENSRNOG00000002669(Cluh)	3782.38	-0.279601	0.0964541	0.94742	No	clustered mitochondria homolog
ENSRNOG00000015692(Taok1)	318.738	-0.542436	0.0965839	0.94742	No	TAO kinase 1
ENSRNOG00000008517(Cdc42ep1)	461.547	0.440092	0.0967939	0.94742	No	CDC42 effector protein 1
ENSRNOG00000052386(Nlrx1)	100.307	-0.46346	0.0968076	0.94742	No	NLR family member X1
ENSRNOG00000047306(Stap2)	1180.27	0.327182	0.0968923	0.94742	No	signal transducing adaptor family member 2
ENSRNOG00000005130(LOC103693780)	475.476	-0.467098	0.0970069	0.94742	No	2-oxoglutarate dehydrogenase, mitochondrial-like
ENSRNOG00000040297(Ttc37)	384.857	-0.350216	0.0970424	0.94742	No	tetratricopeptide repeat domain 37
ENSRNOG00000015518(Rbp4)	71113.7	0.305904	0.097177	0.94742	No	retinol binding protein 4
ENSRNOG00000012579(Tlcd1)	60.4869	0.695517	0.0972197	0.94742	No	TLC domain containing 1
ENSRNOG00000020488(Luc7l)	289.445	-0.347237	0.0972917	0.94742	No	LUC7-like
ENSRNOG00000007092(Fgb)	85358.5	-0.301653	0.0973656	0.94742	No	fibrinogen beta chain
ENSRNOG00000054016(AABR07030091.1)	89.7591	-0.731739	0.0973722	0.94742	No	NA
ENSRNOG00000047113(Spsb2)	3.14459	-3.18565	0.0975145	0.94742	No	splA/ryanodine receptor domain and SOCS box containing 2
ENSRNOG00000002100(LOC108348180)	615.889	-0.377289	0.0975519	0.94742	No	signal recognition particle subunit SRP72-like
ENSRNOG00000003942(Asnsd1)	295.708	0.324188	0.097585	0.94742	No	asparagine synthetase domain containing 1
ENSRNOG00000059224(Reps1)	54.8982	-0.562004	0.0975971	0.94742	No	RALBP1 associated Eps domain containing 1
ENSRNOG00000010188(Satb2)	40.4694	0.697421	0.0976012	0.94742	No	SATB homeobox 2
ENSRNOG00000007764(Frmd4b)	485.218	-0.361888	0.0976532	0.94742	No	FERM domain containing 4B
ENSRNOG00000045728(AABR07033887.1)	17.8969	-1.15122	0.0977549	0.94742	No	NA
ENSRNOG00000053404(NEWGENE_1306267)	20.4197	1.21563	0.0978275	0.94742	No	phosphopantothenoylcysteine decarboxylase
ENSRNOG00000010975(Adnp)	1167.04	-0.310147	0.0979659	0.94742	No	activity-dependent neuroprotector homeobox
ENSRNOG00000019542(LOC100910979)	60.4303	-1.05812	0.098009	0.94742	No	interferon-inducible GTPase 1-like
ENSRNOG00000012175(Nfatc2)	15.7342	-1.17526	0.0980557	0.94742	No	nuclear factor of activated T-cells 2
ENSRNOG00000013000(Ldhb)	44.3044	0.818828	0.098058	0.94742	No	lactate dehydrogenase B
ENSRNOG00000010902(Eloa)	1140.05	-0.32649	0.0980662	0.94742	No	elongin A
ENSRNOG00000057153(Pla1a)	416.395	0.623835	0.0980826	0.94742	No	phospholipase A1 member A
ENSRNOG00000026913(Bbs10)	129.638	0.404279	0.098114	0.94742	No	Bardet-Biedl syndrome 10
ENSRNOG00000001455(Kif13a)	459.846	-0.483671	0.0982027	0.94742	No	kinesin family member 13A
ENSRNOG00000021237(RGD1565616)	323.119	-0.687019	0.098243	0.94742	No	RGD1565616
ENSRNOG00000001602(Ltn1)	939.284	-0.255324	0.0982533	0.94742	No	listerin E3 ubiquitin protein ligase 1
ENSRNOG00000003123(Rpa1)	752.76	0.260444	0.0982949	0.94742	No	replication protein A1
ENSRNOG00000020309(Gfra3)	124.383	0.600521	0.0983495	0.94742	No	GDNF family receptor alpha 3
ENSRNOG00000023830(Dnase2)	280.411	0.3621	0.0983789	0.94742	No	deoxyribonuclease 2, lysosomal
ENSRNOG00000027990(Crip1)	103.922	0.59678	0.0984808	0.94742	No	cysteine rich protein 1
ENSRNOG00000005758(Btbd11)	41.1153	-0.790728	0.0984971	0.94742	No	BTB domain containing 11
ENSRNOG00000017154(Atp11a)	421.363	-0.519968	0.0985415	0.94742	No	ATPase phospholipid transporting 11A
ENSRNOG00000000891(AABR07035107.1)	220.231	-0.441614	0.0985906	0.94742	No	NA
ENSRNOG00000051258(Taf9)	9.77794	-1.34329	0.098606	0.94742	No	TATA-box binding protein associated factor 9
ENSRNOG00000054077(AABR07024870.1)	4458.93	-0.432767	0.0986085	0.94742	No	NA
ENSRNOG00000021017(Car11)	10.9312	1.15897	0.0988172	0.94742	No	carbonic anhydrase 11
ENSRNOG00000012206(Dennd5a)	763.489	-0.300562	0.0988289	0.94742	No	DENN domain containing 5A
ENSRNOG00000004464(Sel1l)	2618.58	-0.284088	0.09886	0.94742	No	SEL1L ERAD E3 ligase adaptor subunit
ENSRNOG00000014252(Irf2bp1)	128.852	0.44424	0.099037	0.94742	No	interferon regulatory factor 2 binding protein 1
ENSRNOG00000006709(Pzp)	97013.3	-0.34142	0.099113	0.94742	No	pregnancy-zone protein
ENSRNOG00000049425(Fam167b)	267.861	0.515491	0.0991555	0.94742	No	family with sequence similarity 167, member B
ENSRNOG00000042702(Nipa1)	38.5095	-0.758519	0.0991637	0.94742	No	non imprinted in Prader-Willi/Angelman syndrome 1
ENSRNOG00000034228(Pik3c2g)	838.777	-0.28367	0.09917	0.94742	No	phosphatidylinositol-4-phosphate 3-kinase, catalytic subunit type 2 gamma
ENSRNOG00000028641(Brpf3)	230.016	-0.422317	0.0992375	0.94742	No	bromodomain and PHD finger containing, 3
ENSRNOG00000021035(Rpl18)	2076.03	0.355574	0.0992895	0.94742	No	ribosomal protein L18
ENSRNOG00000058643(Zfp281)	238.423	-0.367223	0.0994019	0.94742	No	zinc finger protein 281
ENSRNOG00000052840(Tanc2)	42.7975	-0.831399	0.0994381	0.94742	No	tetratricopeptide repeat, ankyrin repeat and coiled-coil containing 2
ENSRNOG00000008513(LOC103690019)	4.96457	2.18511	0.0994549	0.94742	No	protein DBF4 homolog A-like
ENSRNOG00000027012(Usp54)	146.736	-0.4906	0.0995474	0.94742	No	ubiquitin specific peptidase 54
ENSRNOG00000050000(AABR07034739.1)	137.655	0.951979	0.0997	0.94742	No	NA
ENSRNOG00000056753(Hectd2)	85.3825	-0.462975	0.0997624	0.94742	No	HECT domain E3 ubiquitin protein ligase 2
ENSRNOG00000009836(Rbm26)	514.608	-0.287208	0.0998247	0.94742	No	RNA binding motif protein 26
ENSRNOG00000047786(Ogn)	2.72268	-3.0062	0.100105	NA	No	osteoglycin
ENSRNOG00000010116(Leo1)	397.186	-0.36682	0.100158	0.94742	No	LEO1 homolog, Paf1/RNA polymerase II complex component
ENSRNOG00000016433(Prrc1)	224.529	-0.342428	0.10028	0.94742	No	proline-rich coiled-coil 1
ENSRNOG00000019995(Dnajc18)	78.7799	-0.551646	0.100393	0.94742	No	DnaJ heat shock protein family (Hsp40) member C18
ENSRNOG00000006987(Tmem263)	119.863	-0.575295	0.10041	0.94742	No	transmembrane protein 263
ENSRNOG00000006394(Tbc1d10a)	128.777	-0.482677	0.100473	0.94742	No	TBC1 domain family, member 10a
ENSRNOG00000021725(Mlec)	909.294	-0.325884	0.10066	0.94742	No	malectin
ENSRNOG00000022164(Zscan2)	16.5984	-0.903107	0.100681	0.94742	No	zinc finger and SCAN domain containing 2
ENSRNOG00000010126(Riox1)	94.4815	0.50397	0.100926	0.94742	No	ribosomal oxygenase 1
ENSRNOG00000013967(Blnk)	10.5106	1.21092	0.100933	0.94742	No	B-cell linker
ENSRNOG00000018969(Gpatch4)	127.675	0.561301	0.101009	0.94742	No	G patch domain containing 4
ENSRNOG00000010149(Cmc1)	199.48	0.540798	0.101044	0.94742	No	C-x(9)-C motif containing 1
ENSRNOG00000002833(Gsk3b)	174.658	-0.477469	0.1011	0.94742	No	glycogen synthase kinase 3 beta
ENSRNOG00000003592(Med28)	523.911	0.307338	0.101101	0.94742	No	mediator complex subunit 28
ENSRNOG00000050102(AABR07065699.1)	1.67325	4.09278	0.101262	NA	No	NA
ENSRNOG00000013506(Zfand6)	1439.43	0.258626	0.101291	0.94742	No	zinc finger AN1-type containing 6
ENSRNOG00000060146(Six5)	50.6659	0.5596	0.101359	0.94742	No	SIX homeobox 5
ENSRNOG00000007091(Ly6e)	340.902	0.434583	0.101452	0.94742	No	lymphocyte antigen 6 family member E
ENSRNOG00000014135(Rab11fip4)	230.269	-0.672636	0.101538	0.94742	No	RAB11 family interacting protein 4
ENSRNOG00000058555(RF00100)	21.2102	1.13391	0.101548	0.94742	No	NA
ENSRNOG00000012302(Gucy1a1)	312.21	0.395986	0.101627	0.94742	No	NA
ENSRNOG00000001061(Rilpl2)	168.468	0.505402	0.101704	0.94742	No	Rab interacting lysosomal protein-like 2
ENSRNOG00000007682(Gria3)	65.0869	-0.697279	0.101746	0.94742	No	glutamate ionotropic receptor AMPA type subunit 3
ENSRNOG00000017553(Mief1)	667.395	-0.274646	0.101775	0.94742	No	mitochondrial elongation factor 1
ENSRNOG00000006336(Fyco1)	978.587	-0.413012	0.101945	0.94742	No	FYVE and coiled-coil domain containing 1
ENSRNOG00000011016(Slc7a2)	4149.73	-0.65934	0.102204	0.94742	No	solute carrier family 7 member 2
ENSRNOG00000006285(Tlk2)	466.626	-0.274063	0.102351	0.94742	No	tousled-like kinase 2
ENSRNOG00000008652(Phip)	120.85	-0.844745	0.102355	0.94742	No	pleckstrin homology domain interacting protein
ENSRNOG00000005352(Elf4)	16.0182	-0.993948	0.102377	0.94742	No	E74 like ETS transcription factor 4
ENSRNOG00000053606(RF00478)	3.62264	-2.26917	0.102379	0.94742	No	NA
ENSRNOG00000002514(Ccdc93)	159.483	-0.375973	0.102421	0.94742	No	coiled-coil domain containing 93
ENSRNOG00000039740(Cenpk)	11.5254	1.17318	0.10243	0.94742	No	centromere protein K
ENSRNOG00000060079(RF00087)	2.45799	-2.85347	0.102439	NA	No	NA
ENSRNOG00000005276(Csnk2a1)	633.083	-0.458977	0.102519	0.94742	No	casein kinase 2 alpha 1
ENSRNOG00000028781(Abcc6)	4070.66	-0.341938	0.102629	0.94742	No	ATP binding cassette subfamily C member 6
ENSRNOG00000004057(Ccdc88a)	21.2123	-0.928687	0.102729	0.94742	No	coiled coil domain containing 88A
ENSRNOG00000015077(Acsf3)	326.096	-0.308012	0.102795	0.94742	No	acyl-CoA synthetase family member 3
ENSRNOG00000024874(Prtfdc1)	57.5511	0.518224	0.102815	0.94742	No	phosphoribosyl transferase domain containing 1
ENSRNOG00000037302(Rad51)	1.97022	3.22864	0.102827	NA	No	RAD51 recombinase
ENSRNOG00000046272(Hnrnpab)	1.23879	-3.87303	0.103037	NA	No	heterogeneous nuclear ribonucleoprotein A/B
ENSRNOG00000007946(Bcl2l1)	447.25	0.363428	0.103045	0.94742	No	Bcl2-like 1
ENSRNOG00000025372(Glce)	377.242	-0.333444	0.103091	0.94742	No	glucuronic acid epimerase
ENSRNOG00000011709(Pum1)	657.312	-0.301007	0.103168	0.94742	No	pumilio RNA-binding family member 1
ENSRNOG00000008411(Sec23b)	629.463	-0.288772	0.103233	0.94742	No	Sec23 homolog B, coat complex II component
ENSRNOG00000014493(Golga1)	231.057	-0.417633	0.103306	0.94742	No	golgin A1
ENSRNOG00000007062(Rin3)	287.793	-0.301546	0.103309	0.94742	No	Ras and Rab interactor 3
ENSRNOG00000020590(Adam15)	255.167	0.45613	0.103358	0.94742	No	ADAM metallopeptidase domain 15
ENSRNOG00000009995(Rapgef6)	112.471	-0.611915	0.103397	0.94742	No	Rap guanine nucleotide exchange factor 6
ENSRNOG00000019138(Clec11a)	30.1175	0.71844	0.103415	0.94742	No	C-type lectin domain containing 11A
ENSRNOG00000032629(MGC114492)	15.4563	-1.30163	0.103421	0.94742	No	similar to melanoma antigen family A, 5
ENSRNOG00000021887(Cyb561d2)	64.0127	0.55103	0.103486	0.94742	No	cytochrome b561 family, member D2
ENSRNOG00000048922(LOC100909664)	5.46419	-1.82369	0.103501	0.94742	No	centrosomal protein of 170 kDa-like
ENSRNOG00000009291(Dnase1l3)	613.784	0.525989	0.103559	0.94742	No	deoxyribonuclease 1-like 3
ENSRNOG00000022698(Vsig10)	185.411	-0.492533	0.103768	0.94742	No	V-set and immunoglobulin domain containing 10
ENSRNOG00000025028(Prkdc)	371.267	-0.444607	0.103876	0.94742	No	protein kinase, DNA activated, catalytic polypeptide
ENSRNOG00000026293(Jun)	1298.07	-0.437147	0.103892	0.94742	No	Jun proto-oncogene, AP-1 transcription factor subunit
ENSRNOG00000012434(Zfp598)	843.518	-0.299046	0.103893	0.94742	No	zinc finger protein 598
ENSRNOG00000007687(Sema7a)	1.86062	3.14308	0.104243	NA	No	semaphorin 7A (John Milton Hagen blood group)
ENSRNOG00000009157(Fut4)	56.6619	0.652563	0.104344	0.94742	No	fucosyltransferase 4
ENSRNOG00000046037(AABR07002384.1)	6.50737	1.58737	0.10437	0.94742	No	NA
ENSRNOG00000060496(Kdm5d)	328.246	-0.398874	0.104379	0.94742	No	lysine demethylase 5D
ENSRNOG00000050206(Shank2)	68.5443	-0.847744	0.104467	0.94742	No	SH3 and multiple ankyrin repeat domains 2
ENSRNOG00000005678(Lamb1)	126.051	0.419091	0.104496	0.94742	No	laminin subunit beta 1
ENSRNOG00000029726(Gstm1)	11860.1	0.214511	0.104522	0.94742	No	glutathione S-transferase mu 1
ENSRNOG00000019697(Ankrd28)	296.617	-0.471823	0.104554	0.94742	No	ankyrin repeat domain 28
ENSRNOG00000051440(Ppp1r12b)	177.694	-0.652873	0.10462	0.94742	No	protein phosphatase 1, regulatory subunit 12B
ENSRNOG00000014713(Csgalnact2)	105.738	-0.43357	0.104753	0.94742	No	chondroitin sulfate N-acetylgalactosaminyltransferase 2
ENSRNOG00000010261(Rnase10)	1.22742	3.64452	0.10498	NA	No	ribonuclease A family member 10
ENSRNOG00000035480(Mir21)	22.0855	1.20377	0.105224	0.94742	No	microRNA 21
ENSRNOG00000020386(Ash1l)	1255.95	-0.452611	0.105293	0.94742	No	ASH1 like histone lysine methyltransferase
ENSRNOG00000051170(Ddx17)	1571.39	-0.545396	0.105301	0.94742	No	DEAD-box helicase 17
ENSRNOG00000006359(Galk1)	1125.76	0.47366	0.105504	0.94742	No	galactokinase 1
ENSRNOG00000004212(Fbxw9)	71.3359	0.469642	0.105543	0.94742	No	F-box and WD repeat domain containing 9
ENSRNOG00000014153(Lhfpl6)	121.74	0.416163	0.105601	0.94742	No	LHFPL tetraspan subfamily member 6
ENSRNOG00000016750(Cyp26a1)	128.435	0.681617	0.105718	0.94742	No	cytochrome P450, family 26, subfamily a, polypeptide 1
ENSRNOG00000017235(Atp6v0d1)	1980.09	0.329041	0.105737	0.94742	No	ATPase H+ transporting V0 subunit D1
ENSRNOG00000060946(Cask)	46.8269	-0.59143	0.105845	0.94742	No	calcium/calmodulin dependent serine protein kinase
ENSRNOG00000011490(Angptl8)	224.79	0.715592	0.105878	0.94742	No	angiopoietin-like 8
ENSRNOG00000019511(Mrps18a)	591.775	0.345639	0.10589	0.94742	No	mitochondrial ribosomal protein S18A
ENSRNOG00000011308(Uhrf2)	501.178	-0.279953	0.106073	0.94742	No	ubiquitin like with PHD and ring finger domains 2
ENSRNOG00000004841(Akap6)	25.4957	-0.949705	0.106136	0.94742	No	A-kinase anchoring protein 6
ENSRNOG00000061779(Man2b2)	4.11754	-1.78755	0.106166	0.94742	No	mannosidase, alpha, class 2B, member 2
ENSRNOG00000010852(Nup205)	174.767	-0.457033	0.106333	0.94742	No	nucleoporin 205
ENSRNOG00000004186(Snx13)	515.091	-0.436925	0.10637	0.94742	No	sorting nexin 13
ENSRNOG00000011501(Atp1b3)	928.986	0.307945	0.1064	0.94742	No	ATPase Na+/K+ transporting subunit beta 3
ENSRNOG00000012240(Supt6h)	1128.28	-0.368726	0.106435	0.94742	No	SPT6 homolog, histone chaperone
ENSRNOG00000011827(LOC100360846)	74.822	0.526717	0.106437	0.94742	No	proteasome subunit beta type 6-like
ENSRNOG00000015084(Necab2)	2.98031	2.19786	0.106548	0.94742	No	N-terminal EF-hand calcium binding protein 2
ENSRNOG00000016620(Csnk1g1)	37.9013	-0.646774	0.106559	0.94742	No	casein kinase 1, gamma 1
ENSRNOG00000025285(Gfm2)	255.28	-0.330551	0.106628	0.94742	No	G elongation factor, mitochondrial 2
ENSRNOG00000058094(AABR07028902.1)	226.548	-0.811675	0.106736	0.94742	No	NA
ENSRNOG00000012185(Zfyve21)	547.635	0.295818	0.106799	0.94742	No	zinc finger FYVE-type containing 21
ENSRNOG00000018338(Vwa1)	78.0954	0.709181	0.106811	0.94742	No	von Willebrand factor A domain containing 1
ENSRNOG00000022303(Pdf)	89.577	0.485219	0.106889	0.94742	No	peptide deformylase (mitochondrial)
ENSRNOG00000020038(Chpf)	26.4621	0.807617	0.106944	0.94742	No	chondroitin polymerizing factor
ENSRNOG00000023226(S100a10)	241.587	0.462699	0.107098	0.94742	No	S100 calcium binding protein A10
ENSRNOG00000032018(Tmem200b)	6.78036	1.48268	0.107244	0.94742	No	transmembrane protein 200B
ENSRNOG00000005406(Clint1)	1774.53	-0.221764	0.107263	0.94742	No	clathrin interactor 1
ENSRNOG00000015353(Prss12)	17.8969	1.49668	0.107305	0.94742	No	protease, serine 12
ENSRNOG00000046159(Gns)	152.212	-0.779962	0.107402	0.94742	No	glucosamine (N-acetyl)-6-sulfatase
ENSRNOG00000037505(Ulk1)	602.484	-0.368532	0.107442	0.94742	No	unc-51 like autophagy activating kinase 1
ENSRNOG00000049302(Chd9)	294.287	-0.703286	0.1075	0.94742	No	chromodomain helicase DNA binding protein 9
ENSRNOG00000055245(LOC103690477)	7.00662	1.3821	0.107553	0.94742	No	uncharacterized LOC103690477
ENSRNOG00000001484(Castor2)	8.5525	-1.40734	0.107576	0.94742	No	cytosolic arginine sensor for mTORC1 subunit 2
ENSRNOG00000026211(Mri1)	174.105	0.402301	0.107637	0.94742	No	methylthioribose-1-phosphate isomerase 1
ENSRNOG00000001620(Prdm15)	101.301	-0.436943	0.107693	0.94742	No	PR/SET domain 15
ENSRNOG00000060367(Rfx7)	364.144	-0.426284	0.107712	0.94742	No	regulatory factor X, 7
ENSRNOG00000007315(Thoc2)	331.536	-0.510602	0.107741	0.94742	No	THO complex 2
ENSRNOG00000013305(Atp2c1)	766.678	-0.319999	0.107774	0.94742	No	ATPase secretory pathway Ca2+ transporting 1
ENSRNOG00000019573(Lcat)	6136.04	0.278322	0.107783	0.94742	No	lecithin cholesterol acyltransferase
ENSRNOG00000020201(Yif1a)	440.023	0.304613	0.107787	0.94742	No	Yip1 interacting factor homolog A, membrane trafficking protein
ENSRNOG00000003873(Cpd)	435.746	-0.604875	0.107937	0.94742	No	carboxypeptidase D
ENSRNOG00000057754(Tcf12)	198.008	-0.524895	0.108032	0.94742	No	transcription factor 12
ENSRNOG00000050944(AABR07065768.1)	2.20425	3.4051	0.108109	NA	No	NA
ENSRNOG00000010872(Ckb)	78.9464	0.536698	0.10825	0.94742	No	creatine kinase B
ENSRNOG00000059582(LOC100911949)	4.47153	1.971	0.108281	0.94742	No	uncharacterized LOC100911949
ENSRNOG00000004395(Fbxw11)	869.058	-0.23886	0.1083	0.94742	No	F-box and WD repeat domain containing 11
ENSRNOG00000052618(AABR07063740.1)	4.42153	-1.97282	0.108301	0.94742	No	NA
ENSRNOG00000023874(Tmem62)	581.405	-0.291212	0.108309	0.94742	No	transmembrane protein 62
ENSRNOG00000006816(Ubr5)	1477.45	-0.372388	0.108337	0.94742	No	ubiquitin protein ligase E3 component n-recognin 5
ENSRNOG00000023065(Zfp637)	228.93	0.345645	0.108705	0.94742	No	zinc finger protein 637
ENSRNOG00000019264(Ltbr)	1470.85	0.278638	0.108754	0.94742	No	lymphotoxin beta receptor
ENSRNOG00000024934(Npat)	231.333	-0.35773	0.108819	0.94742	No	nuclear protein, co-activator of histone transcription
ENSRNOG00000012385(Naa15)	932.154	-0.300346	0.109059	0.94742	No	N(alpha)-acetyltransferase 15, NatA auxiliary subunit
ENSRNOG00000022636(Alpk1)	133.662	0.510127	0.109107	0.94742	No	alpha-kinase 1
ENSRNOG00000003343(Canx)	12258.6	-0.240833	0.109206	0.94742	No	calnexin
ENSRNOG00000026866(Syn3)	12.3682	1.02583	0.109231	0.94742	No	synapsin III
ENSRNOG00000060359(AABR07032751.1)	5.65341	1.59756	0.1093	0.94742	No	NA
ENSRNOG00000012742(Irx2)	3.08044	2.28436	0.10934	0.94742	No	iroquois homeobox 2
ENSRNOG00000033206(Entpd5)	3602.9	-0.252075	0.109461	0.94742	No	ectonucleoside triphosphate diphosphohydrolase 5
ENSRNOG00000005024(Cdkn2aipnl)	336.562	0.288877	0.109527	0.94742	No	CDKN2A interacting protein N-terminal like
ENSRNOG00000021203(Atl3)	742.006	-0.660183	0.109532	0.94742	No	atlastin GTPase 3
ENSRNOG00000021272(Mcm8)	25.9568	0.930688	0.109612	0.94742	No	minichromosome maintenance 8 homologous recombination repair factor
ENSRNOG00000019551(Psmb6)	1145.01	0.30862	0.109675	0.94742	No	proteasome subunit beta 6
ENSRNOG00000052894(Epg5)	152.894	-0.652067	0.109697	0.94742	No	ectopic P-granules autophagy protein 5 homolog
ENSRNOG00000003899(Krt14)	2.23535	3.41894	0.109742	NA	No	keratin 14
ENSRNOG00000014431(AABR07000222.1)	62.0717	0.526649	0.109751	0.94742	No	NA
ENSRNOG00000031060(LOC498826)	2.42787	-2.79007	0.109778	NA	No	LRRGT00165
ENSRNOG00000054573(AABR07018262.2)	3.93157	-2.03744	0.109912	0.94742	No	NA
ENSRNOG00000002896(Prdx6)	4413.3	0.292007	0.109964	0.94742	No	peroxiredoxin 6
ENSRNOG00000015117(Lrrc39)	3.48031	1.96168	0.110077	0.94742	No	leucine rich repeat containing 39
ENSRNOG00000013872(P2ry14)	140.253	0.401999	0.110125	0.94742	No	purinergic receptor P2Y14
ENSRNOG00000000796(Ranbp2)	2686.34	-0.274203	0.110212	0.94742	No	RAN binding protein 2
ENSRNOG00000006483(Heatr5a)	165.95	-0.370175	0.110213	0.94742	No	HEAT repeat containing 5A
ENSRNOG00000011696(Lifr)	422.582	-0.75882	0.110262	0.94742	No	LIF receptor alpha
ENSRNOG00000025592(Tspan31)	3655.16	0.358017	0.110324	0.94742	No	tetraspanin 31
ENSRNOG00000018849(Tcerg1)	584.72	-0.324029	0.110357	0.94742	No	transcription elongation regulator 1
ENSRNOG00000055036(RGD1311164)	110.994	-0.437746	0.110403	0.94742	No	similar to DNA segment, Chr 6, Wayne State University 163, expressed
ENSRNOG00000028320(AABR07043598.1)	5.4506	-2.07976	0.110438	0.94742	No	NA
ENSRNOG00000001134(Rfc5)	155.339	0.41064	0.11046	0.94742	No	replication factor C subunit 5
ENSRNOG00000016256(Myo9b)	595.777	-0.317496	0.110533	0.94742	No	myosin IXb
ENSRNOG00000037207(Ubr1)	289.882	-0.65235	0.110645	0.94742	No	ubiquitin protein ligase E3 component n-recognin 1
ENSRNOG00000007869(Wscd1)	11.3979	1.04342	0.110671	0.94742	No	WSC domain containing 1
ENSRNOG00000024535(Zzef1)	349.182	-0.649728	0.110702	0.94742	No	zinc finger ZZ-type and EF-hand domain containing 1
ENSRNOG00000047014(Homer1)	133.865	-0.436398	0.110802	0.94742	No	homer scaffolding protein 1
ENSRNOG00000046890(Abca6)	3960.83	-0.278757	0.110851	0.94742	No	ATP binding cassette subfamily A member 6
ENSRNOG00000008051(Itpk1)	98.4936	-0.463516	0.110881	0.94742	No	inositol-tetrakisphosphate 1-kinase
ENSRNOG00000047386(Smg1)	1031.73	-0.690098	0.111007	0.94742	No	SMG1, nonsense mediated mRNA decay associated PI3K related kinase
ENSRNOG00000001781(Lmln)	6.9503	-1.4762	0.111159	0.94742	No	leishmanolysin like peptidase
ENSRNOG00000037160(Bloc1s6)	358.319	0.35242	0.111306	0.94742	No	biogenesis of lysosomal organelles complex 1 subunit 6
ENSRNOG00000019122(Sec16a)	1906.09	-0.332254	0.111315	0.94742	No	SEC16 homolog A, endoplasmic reticulum export factor
ENSRNOG00000004403(Slc25a32)	468.298	0.289875	0.111442	0.94742	No	solute carrier family 25 member 32
ENSRNOG00000011124(AABR07067267.1)	1228.89	-0.409254	0.11154	0.94742	No	NA
ENSRNOG00000007330(Capzb)	1486.51	0.260747	0.111594	0.94742	No	capping actin protein of muscle Z-line beta subunit
ENSRNOG00000029922(Tpk1)	214.668	-0.327758	0.11173	0.94742	No	thiamin pyrophosphokinase 1
ENSRNOG00000010645(Lgals3)	289.389	0.392066	0.111808	0.94742	No	galectin 3
ENSRNOG00000009176(Mkrn2)	237.837	0.304375	0.11186	0.94742	No	makorin, ring finger protein, 2
ENSRNOG00000025895(Cavin2)	408.341	0.40587	0.111908	0.94742	No	caveolae associated protein 2
ENSRNOG00000001756(LOC100911374)	4.85549	-2.75983	0.111966	0.94742	No	UBX domain-containing protein 7-like
ENSRNOG00000050059(AABR07035776.1)	2.91007	2.86683	0.11198	0.94742	No	NA
ENSRNOG00000021581(Rapgef2)	244.2	-0.353416	0.112004	0.94742	No	Rap guanine nucleotide exchange factor 2
ENSRNOG00000013581(Extl3)	76.0658	-0.682524	0.112243	0.94742	No	exostosin-like glycosyltransferase 3
ENSRNOG00000016172(Ric1)	299.533	-0.567968	0.11225	0.94742	No	RIC1 homolog, RAB6A GEF complex partner 1
ENSRNOG00000009896(Tmem199)	323.426	0.32378	0.112282	0.94742	No	transmembrane protein 199
ENSRNOG00000006717(Ankrd26)	186.03	-0.516734	0.112371	0.94742	No	ankyrin repeat domain 26
ENSRNOG00000055721(Rnf128)	1176.9	0.257413	0.112438	0.94742	No	ring finger protein 128, E3 ubiquitin protein ligase
ENSRNOG00000029068(Wdr44)	71.8012	-0.454143	0.112454	0.94742	No	WD repeat domain 44
ENSRNOG00000019822(Gadd45b)	166.978	-0.864072	0.112477	0.94742	No	growth arrest and DNA-damage-inducible, beta
ENSRNOG00000000127(Kpna6)	637.247	-0.341672	0.112564	0.94742	No	karyopherin subunit alpha 6
ENSRNOG00000017990(Ubap2l)	793.289	-0.39258	0.112691	0.94742	No	ubiquitin associated protein 2-like
ENSRNOG00000023411(Vsig10l)	35.7735	0.622323	0.112747	0.94742	No	V-set and immunoglobulin domain containing 10 like
ENSRNOG00000026115(Zfp646)	258.438	-0.445756	0.112755	0.94742	No	zinc finger protein 646
ENSRNOG00000011905(Atp6v1e1)	867.418	0.265205	0.112873	0.94742	No	ATPase H+ transporting V1 subunit E1
ENSRNOG00000015425(Ssx2ip)	575.443	-0.424973	0.112991	0.94742	No	SSX family member 2 interacting protein
ENSRNOG00000018647(Mrpl20)	932.44	0.318239	0.113033	0.94742	No	mitochondrial ribosomal protein L20
ENSRNOG00000003049(Hsd17b10)	6332.87	0.300386	0.113272	0.94742	No	hydroxysteroid (17-beta) dehydrogenase 10
ENSRNOG00000005874(Tle2)	153.711	-0.391768	0.113275	0.94742	No	transducin-like enhancer of split 2
ENSRNOG00000047574(Nrxn3)	2.59523	-2.21448	0.113303	NA	No	neurexin 3
ENSRNOG00000015560(Emsy)	105.278	-0.551109	0.113316	0.94742	No	EMSY BRCA2-interacting transcriptional repressor
ENSRNOG00000021061(Map4k2)	156.463	-0.441789	0.113326	0.94742	No	mitogen activated protein kinase kinase kinase kinase 2
ENSRNOG00000012156(Ostf1)	606.869	0.343293	0.11334	0.94742	No	osteoclast stimulating factor 1
ENSRNOG00000021405(Cyp2c7)	42363	0.2231	0.113356	0.94742	No	cytochrome P450, family 2, subfamily c, polypeptide 7
ENSRNOG00000003243(Wdr81)	346.024	-0.347318	0.113497	0.94742	No	WD repeat domain 81
ENSRNOG00000056209(Exo1)	2.22787	3.42996	0.113568	NA	No	exonuclease 1
ENSRNOG00000051688(Syt15)	1.73669	-3.27286	0.113578	NA	No	synaptotagmin 15
ENSRNOG00000019018(Plat)	81.2736	0.541971	0.113607	0.94742	No	plasminogen activator, tissue type
ENSRNOG00000061740(Smarcb1)	9.42855	-1.88876	0.113898	0.94742	No	SWI/SNF related, matrix associated, actin dependent regulator of chromatin, subfamily b, member 1
ENSRNOG00000051933(AABR07068043.1)	1.93895	-4.51917	0.113908	NA	No	NA
ENSRNOG00000020517(Prrg2)	103.892	0.444317	0.113956	0.94742	No	proline rich and Gla domain 2
ENSRNOG00000017108(Syngr1)	122.138	0.386555	0.114003	0.94742	No	synaptogyrin 1
ENSRNOG00000022982(Gal3st2)	1.58166	4.00707	0.114035	NA	No	galactose-3-O-sulfotransferase 2
ENSRNOG00000000314(Sec63)	3165.07	-0.307238	0.114054	0.94742	No	SEC63 homolog, protein translocation regulator
ENSRNOG00000032297(Msmo1)	9860.08	0.45401	0.114229	0.94742	No	methylsterol monooxygenase 1
ENSRNOG00000008048(Plscr1)	72.7895	0.557591	0.114459	0.94742	No	phospholipid scramblase 1
ENSRNOG00000012671(Gan)	33.7932	-1.00904	0.11452	0.94742	No	gigaxonin
ENSRNOG00000060479(Sp3)	216.05	-0.421013	0.114554	0.94742	No	Sp3 transcription factor
ENSRNOG00000000814(Fabp7)	1044.41	-0.340061	0.114607	0.94742	No	fatty acid binding protein 7
ENSRNOG00000029844(Akr1c2)	922.227	-0.381869	0.114661	0.94742	No	aldo-keto reductase family 1, member C2
ENSRNOG00000016047(Macf1)	1630.47	-0.4353	0.114681	0.94742	No	microtubule-actin crosslinking factor 1
ENSRNOG00000000451(RT1-Ba)	127.532	0.712672	0.114811	0.94742	No	RT1 class II, locus Ba
ENSRNOG00000007894(Mpdz)	525.595	-0.411427	0.114894	0.94742	No	multiple PDZ domain crumbs cell polarity complex component
ENSRNOG00000014152(Kcnip3)	1.56919	-3.10402	0.114932	NA	No	potassium voltage-gated channel interacting protein 3
ENSRNOG00000032293(Polg)	846.168	-0.442266	0.114943	0.94742	No	DNA polymerase gamma, catalytic subunit
ENSRNOG00000018524(Ezr)	183.613	0.559729	0.114975	0.94742	No	ezrin
ENSRNOG00000049913(LOC100910990)	11.9553	-6.16329	0.115031	0.94742	No	copine-1-like
ENSRNOG00000016451(Cd1d1)	485.38	0.264359	0.115192	0.94742	No	CD1d1 molecule
ENSRNOG00000049491(LOC108348139)	11.9792	1.05628	0.115228	0.94742	No	class II histocompatibility antigen, M beta 1 chain
ENSRNOG00000059043(Itch)	852.337	-0.521815	0.115237	0.94742	No	itchy E3 ubiquitin protein ligase
ENSRNOG00000031730(Eloc)	713.24	0.270042	0.115238	0.94742	No	elongin C
ENSRNOG00000009152(Caprin1)	2753.58	-0.274775	0.115255	0.94742	No	cell cycle associated protein 1
ENSRNOG00000027498(Engase)	106.289	0.430779	0.115277	0.94742	No	endo-beta-N-acetylglucosaminidase
ENSRNOG00000016303(Zfp236)	101.21	-0.825455	0.115286	0.94742	No	zinc finger protein 236
ENSRNOG00000037214(Spag5)	62.1391	-0.630702	0.115554	0.94742	No	sperm associated antigen 5
ENSRNOG00000042576(Tcp11l1)	18.2688	-1.0227	0.115642	0.94742	No	t-complex 11 like 1
ENSRNOG00000017905(Map1lc3b)	2365.36	0.313589	0.115698	0.94742	No	microtubule-associated protein 1 light chain 3 beta
ENSRNOG00000039390(Slc37a2)	61.8767	0.690223	0.115701	0.94742	No	solute carrier family 37 member 2
ENSRNOG00000058593(Zbtb1)	107.176	-0.457233	0.115754	0.94742	No	zinc finger and BTB domain containing 1
ENSRNOG00000059894(Hmmr)	10.727	1.72086	0.115776	0.94742	No	hyaluronan-mediated motility receptor
ENSRNOG00000014061(Dusp5)	96.8063	0.433102	0.115872	0.94742	No	dual specificity phosphatase 5
ENSRNOG00000021359(Mtfr1)	197.471	-0.415921	0.11591	0.94742	No	mitochondrial fission regulator 1
ENSRNOG00000061857(Mgst2)	817.069	0.379056	0.115913	0.94742	No	microsomal glutathione S-transferase 2
ENSRNOG00000007834(Cand1)	1100.22	-0.245406	0.115933	0.94742	No	cullin-associated and neddylation-dissociated 1
ENSRNOG00000025278(Scai)	21.2206	-0.857712	0.115959	0.94742	No	suppressor of cancer cell invasion
ENSRNOG00000001034(Evi5l)	162.926	-0.435716	0.115967	0.94742	No	ecotropic viral integration site 5-like
ENSRNOG00000010045(Clec4a)	13.5895	1.22367	0.116006	0.94742	No	C-type lectin domain family 4, member A
ENSRNOG00000004378(Abca5)	29.1351	-0.708509	0.116159	0.94742	No	ATP binding cassette subfamily A member 5
ENSRNOG00000017075(Slc35e2b)	330.523	-0.626004	0.116229	0.94742	No	solute carrier family 35, member E2B
ENSRNOG00000016103(Nkd2)	29.3684	0.73549	0.116246	0.94742	No	naked cuticle homolog 2
ENSRNOG00000007430(Slx4ip)	77.7282	-0.518281	0.116246	0.94742	No	SLX4 interacting protein
ENSRNOG00000052506(Ak3)	1947.7	0.318151	0.116252	0.94742	No	adenylate kinase 3
ENSRNOG00000015385(Pink1)	3260.13	0.334195	0.116272	0.94742	No	PTEN induced putative kinase 1
ENSRNOG00000011552(Mon1b)	134.825	-0.477422	0.116369	0.94742	No	MON1 homolog B, secretory trafficking associated
ENSRNOG00000031445(Rnase3)	1.23616	3.65372	0.116458	NA	No	NA
ENSRNOG00000002394(Tpr)	1118.42	-0.31042	0.116463	0.94742	No	translocated promoter region, nuclear basket protein
ENSRNOG00000009920(LOC680121)	247.697	1.46934	0.116472	0.94742	No	similar to heat shock protein 8
ENSRNOG00000013622(AABR07032821.1)	206.957	0.458489	0.116537	0.94742	No	NA
ENSRNOG00000006304(Mdm2)	588.321	0.325687	0.116537	0.94742	No	MDM2 proto-oncogene
ENSRNOG00000018231(Nacc2)	185.396	-0.529209	0.116572	0.94742	No	NACC family member 2
ENSRNOG00000055292(LOC679087)	92.1535	1.02673	0.116822	0.94742	No	similar to swan
ENSRNOG00000060878(AABR07066020.1)	8.99611	-1.51267	0.116841	0.94742	No	NA
ENSRNOG00000005348(Pamr1)	86.3922	0.476923	0.116842	0.94742	No	peptidase domain containing associated with muscle regeneration 1
ENSRNOG00000007172(Map4k3)	553.005	-0.335002	0.116877	0.94742	No	mitogen-activated protein kinase kinase kinase kinase 3
ENSRNOG00000011058(Utrn)	858.904	-0.489354	0.116904	0.94742	No	utrophin
ENSRNOG00000021051(Cyth2)	342.29	0.284228	0.116909	0.94742	No	cytohesin 2
ENSRNOG00000048397(Sephs2)	3158.09	0.542182	0.116909	0.94742	No	selenophosphate synthetase 2
ENSRNOG00000012684(Bloc1s2)	191.933	0.329073	0.116911	0.94742	No	biogenesis of lysosomal organelles complex-1, subunit 2
ENSRNOG00000007600(Igsf1)	6.1313	1.51174	0.116914	0.94742	No	immunoglobulin superfamily, member 1
ENSRNOG00000020636(Spint2)	1195.62	0.289979	0.11698	0.94742	No	serine peptidase inhibitor, Kunitz type, 2
ENSRNOG00000003400(Fmo4)	361.499	0.520001	0.116998	0.94742	No	flavin containing monooxygenase 4
ENSRNOG00000019428(Higd1a)	1114.68	0.455033	0.117005	0.94742	No	HIG1 hypoxia inducible domain family, member 1A
ENSRNOG00000043357(Zfp407)	130.875	-0.447243	0.117097	0.94742	No	zinc finger protein 407
ENSRNOG00000016847(Bace1)	55.1923	-0.593244	0.117182	0.94742	No	beta-secretase 1
ENSRNOG00000010100(Tyw5)	210.642	0.311819	0.11729	0.94742	No	tRNA-yW synthesizing protein 5
ENSRNOG00000003075(Tmem39a)	186.257	-0.355667	0.117301	0.94742	No	transmembrane protein 39a
ENSRNOG00000009110(Psen1)	297.85	-0.489604	0.117472	0.94742	No	presenilin 1
ENSRNOG00000022249(Mllt10)	276.687	-0.470831	0.117488	0.94742	No	MLLT10, histone lysine methyltransferase DOT1L cofactor
ENSRNOG00000051680(Ccdc186)	221.432	-0.448313	0.117591	0.94742	No	coiled-coil domain containing 186
ENSRNOG00000013422(Med23)	347.561	-0.383018	0.117668	0.94742	No	mediator complex subunit 23
ENSRNOG00000004727(Nup37)	132.082	0.38097	0.117876	0.94742	No	nucleoporin 37
ENSRNOG00000055561(RF00151)	1.57254	-3.10032	0.117888	NA	No	NA
ENSRNOG00000049511(AABR07066522.1)	529.997	-0.304425	0.117894	0.94742	No	NA
ENSRNOG00000009470(Flnb)	266.78	-0.730975	0.117914	0.94742	No	filamin B
ENSRNOG00000020793(Ruvbl2)	195.292	0.324642	0.117931	0.94742	No	RuvB-like AAA ATPase 2
ENSRNOG00000006731(Spc25)	5.09655	1.92158	0.117936	0.94742	No	SPC25, NDC80 kinetochore complex component
ENSRNOG00000016705(Prpf4b)	954.711	-0.445808	0.117955	0.94742	No	pre-mRNA processing factor 4B
ENSRNOG00000025558(Palm2)	22.6598	-1.35951	0.118132	0.94742	No	paralemmin 2
ENSRNOG00000013048(Pde7a)	51.8181	-0.51291	0.118168	0.94742	No	phosphodiesterase 7A
ENSRNOG00000015734(Ube3a)	512.711	-0.331508	0.118214	0.94742	No	ubiquitin protein ligase E3A
ENSRNOG00000011454(Tbck)	219.983	-0.481115	0.118269	0.94742	No	TBC1 domain containing kinase
ENSRNOG00000052445(Kdm7a)	75.822	-1.00399	0.118402	0.94742	No	lysine demethylase 7A
ENSRNOG00000004971(Txlng)	156.489	-0.395458	0.118427	0.94742	No	taxilin gamma
ENSRNOG00000037295(Poc1a)	12.1561	0.985757	0.118526	0.94742	No	POC1 centriolar protein A
ENSRNOG00000012405(Tcf4)	28.3769	-0.735589	0.118596	0.94742	No	transcription factor 4
ENSRNOG00000020782(Pspc1)	141.33	-0.409246	0.118607	0.94742	No	paraspeckle component 1
ENSRNOG00000000042(Xpr1)	118.692	-0.628751	0.118628	0.94742	No	xenotropic and polytropic retrovirus receptor 1
ENSRNOG00000030449(Gsta4)	3641.87	0.313697	0.118683	0.94742	No	glutathione S-transferase alpha 4
ENSRNOG00000016924(Acly)	4507.06	-0.517721	0.118747	0.94742	No	ATP citrate lyase
ENSRNOG00000001312(Pdgfa)	53.7281	0.614409	0.118839	0.94742	No	platelet derived growth factor subunit A
ENSRNOG00000021132(Trmt112)	281.51	0.383345	0.118863	0.94742	No	tRNA methyltransferase subunit 11-2
ENSRNOG00000020276(Tnni2)	1.22016	3.63719	0.118935	NA	No	troponin I2, fast skeletal type
ENSRNOG00000006855(Padi4)	10.5566	1.6619	0.119042	0.94742	No	peptidyl arginine deiminase 4
ENSRNOG00000013391(Sorbs2)	1812.51	-0.390065	0.119047	0.94742	No	sorbin and SH3 domain containing 2
ENSRNOG00000000522(Cpne5)	1.71476	3.01149	0.11911	NA	No	copine 5
ENSRNOG00000017109(Rassf7)	241.81	0.417883	0.119192	0.94742	No	Ras association domain family member 7
ENSRNOG00000003590(Tom1l2)	219.239	-0.472682	0.119198	0.94742	No	target of myb1 like 2 membrane trafficking protein
ENSRNOG00000020315(Taf13)	328.521	0.282198	0.119302	0.94742	No	TATA-box binding protein associated factor 13
ENSRNOG00000001930(Ccdc50)	168.703	-0.634703	0.119394	0.94742	No	coiled-coil domain containing 50
ENSRNOG00000042126(Lsm5)	149.047	0.351504	0.119412	0.94742	No	LSM5 homolog, U6 small nuclear RNA and mRNA degradation associated
ENSRNOG00000028630(Ksr2)	182.326	-0.707157	0.119419	0.94742	No	kinase suppressor of ras 2
ENSRNOG00000005070(Spopl)	73.4388	-0.657641	0.119428	0.94742	No	speckle type BTB/POZ protein like
ENSRNOG00000048733(Nup62)	175.738	0.393043	0.119528	0.94742	No	nucleoporin 62
ENSRNOG00000015967(Sh3bgrl3)	136.838	0.451654	0.11953	0.94742	No	SH3 domain binding glutamate-rich protein like 3
ENSRNOG00000015858(Hyal1)	749.28	-0.540193	0.119632	0.94742	No	hyaluronoglucosaminidase 1
ENSRNOG00000001524(Hat1)	256.395	0.308255	0.119866	0.94742	No	histone acetyltransferase 1
ENSRNOG00000019970(mrpl11)	482.533	0.343069	0.119904	0.94742	No	mitochondrial ribosomal protein L11
ENSRNOG00000050483(Pradc1)	472.685	0.358382	0.119925	0.94742	No	protease-associated domain containing 1
ENSRNOG00000028746(Gsto1)	3103.69	0.283665	0.11994	0.94742	No	glutathione S-transferase omega 1
ENSRNOG00000007527(Tm2d1)	356.168	0.312507	0.119966	0.94742	No	TM2 domain containing 1
ENSRNOG00000047781(Slc25a23)	798.155	-0.377688	0.119992	0.94742	No	solute carrier family 25 member 23
ENSRNOG00000001842(Mrps35)	663.401	0.452369	0.120078	0.94742	No	mitochondrial ribosomal protein S35
ENSRNOG00000054563(Selenoh)	222.533	0.425694	0.120226	0.94742	No	selenoprotein H
ENSRNOG00000018775(Cystm1)	40.9401	0.612653	0.120244	0.94742	No	cysteine-rich transmembrane module containing 1
ENSRNOG00000015456(Zfp787)	124.792	0.391754	0.120338	0.94742	No	zinc finger protein 787
ENSRNOG00000022060(Magi1)	399.17	-0.400983	0.120492	0.94742	No	membrane associated guanylate kinase, WW and PDZ domain containing 1
ENSRNOG00000018516(Impa2)	110.812	0.426982	0.120493	0.94742	No	inositol monophosphatase 2
ENSRNOG00000010996(Mob1b)	199.308	-0.61747	0.120642	0.94742	No	MOB kinase activator 1B
ENSRNOG00000013795(Asb7)	81.2387	-0.844154	0.120659	0.94742	No	ankyrin repeat and SOCS box-containing 7
ENSRNOG00000005711(Ptprd)	1516.36	-0.375288	0.120737	0.94742	No	protein tyrosine phosphatase, receptor type, D
ENSRNOG00000014806(Pnkd)	1372.26	-0.342102	0.120797	0.94742	No	paroxysmal nonkinesigenic dyskinesia
ENSRNOG00000004339(Yy1)	410.853	-0.316516	0.120864	0.94742	No	YY1 transcription factor
ENSRNOG00000001098(Pds5b)	434.65	-0.304701	0.120981	0.94742	No	PDS5 cohesin associated factor B
ENSRNOG00000018809(Psmd5)	847.254	0.317323	0.121091	0.94742	No	proteasome 26S subunit, non-ATPase 5
ENSRNOG00000016932(Simc1)	177.661	-0.556099	0.121159	0.94742	No	SUMO-interacting motifs containing 1
ENSRNOG00000014218(Tmem25)	103.6	0.448684	0.121197	0.94742	No	transmembrane protein 25
ENSRNOG00000006824(Hdac11)	340.587	0.279662	0.121199	0.94742	No	histone deacetylase 11
ENSRNOG00000050071(Cdc45)	9.85728	1.16728	0.121243	0.94742	No	cell division cycle 45
ENSRNOG00000032034(Supt5h)	1009.71	-0.281958	0.121325	0.94742	No	SPT5 homolog, DSIF elongation factor subunit
ENSRNOG00000009506(Mre11a)	419.904	-0.333967	0.121345	0.94742	No	MRE11 homolog A, double strand break repair nuclease
ENSRNOG00000016166(Pdlim1)	313.66	0.282583	0.121354	0.94742	No	PDZ and LIM domain 1
ENSRNOG00000014204(Pacsin3)	695.102	0.371419	0.121424	0.94742	No	protein kinase C and casein kinase substrate in neurons 3
ENSRNOG00000020233(Rabac1)	597.391	0.421766	0.121524	0.94742	No	Rab acceptor 1
ENSRNOG00000003740(Gpa33)	97.7947	0.618949	0.121529	0.94742	No	glycoprotein A33
ENSRNOG00000025496(Usp7)	1633.92	-0.275927	0.121545	0.94742	No	ubiquitin specific peptidase 7
ENSRNOG00000011910(Hnrnpr)	293.199	-0.388113	0.121642	0.94742	No	heterogeneous nuclear ribonucleoprotein R
ENSRNOG00000050200(Kdm3b)	607.334	-0.38481	0.121669	0.94742	No	lysine demethylase 3B
ENSRNOG00000023348(Tbc1d2)	211.49	0.41587	0.121704	0.94742	No	TBC1 domain family, member 2
ENSRNOG00000020698(Rnd2)	910.745	0.542752	0.121716	0.94742	No	Rho family GTPase 2
ENSRNOG00000000588(Slc16a10)	567.67	0.367673	0.121731	0.94742	No	solute carrier family 16 member 10
ENSRNOG00000010435(Nupl2)	66.2295	0.464441	0.121743	0.94742	No	nucleoporin like 2
ENSRNOG00000013948(Zc3hav1)	1018.71	-0.236295	0.121772	0.94742	No	zinc finger CCCH-type containing, antiviral 1
ENSRNOG00000019253(Bcar1)	897.315	-0.284426	0.121794	0.94742	No	BCAR1, Cas family scaffolding protein
ENSRNOG00000007564(Evc)	155.39	0.883425	0.12186	0.94742	No	EvC ciliary complex subunit 1
ENSRNOG00000054347(RF00284)	4.11199	-1.8259	0.121862	0.94742	No	NA
ENSRNOG00000014647(Cbfb)	407.323	0.280539	0.121868	0.94742	No	core-binding factor, beta subunit
ENSRNOG00000000804(Mrps18b)	664.353	0.2782	0.121893	0.94742	No	mitochondrial ribosomal protein S18B
ENSRNOG00000009597(Cyp4a1)	6481.18	-0.346419	0.121995	0.94742	No	cytochrome P450, family 4, subfamily a, polypeptide 1
ENSRNOG00000019812(Nr1h2)	448.67	0.307241	0.122069	0.94742	No	nuclear receptor subfamily 1, group H, member 2
ENSRNOG00000014836(Ralgapb)	458.691	-0.359617	0.122092	0.94742	No	Ral GTPase activating protein non-catalytic beta subunit
ENSRNOG00000045553(Proser2)	257.444	0.356401	0.122133	0.94742	No	proline and serine rich 2
ENSRNOG00000031138(Irgm)	418.12	-0.440575	0.122189	0.94742	No	immunity-related GTPase M
ENSRNOG00000052204(Tbc1d24)	391.938	-0.474988	0.122199	0.94742	No	TBC1 domain family, member 24
ENSRNOG00000012054(Zmpste24)	720.879	-0.27892	0.122348	0.94742	No	zinc metallopeptidase STE24
ENSRNOG00000001302(Adora2a)	78.3032	0.580318	0.122503	0.94742	No	adenosine A2a receptor
ENSRNOG00000008616(Ubr3)	885.575	-0.430442	0.12267	0.94742	No	ubiquitin protein ligase E3 component n-recognin 3
ENSRNOG00000005417(Zhx2)	147.837	-0.388093	0.122727	0.94742	No	zinc fingers and homeoboxes 2
ENSRNOG00000032508(Acot5)	108.025	-0.8565	0.122774	0.94742	No	acyl-CoA thioesterase 5
ENSRNOG00000002736(Rabgap1l)	115.685	-0.500291	0.122832	0.94742	No	RAB GTPase activating protein 1-like
ENSRNOG00000025484(Tmem177)	63.2138	0.557839	0.12284	0.94742	No	transmembrane protein 177
ENSRNOG00000010402(Hspb2)	6.89689	1.33606	0.123022	0.94742	No	heat shock protein family B (small) member 2
ENSRNOG00000053915(Setdb2)	40.8698	-0.599053	0.123147	0.94742	No	SET domain, bifurcated 2
ENSRNOG00000020501(Tjp3)	80.6082	-0.483659	0.123179	0.94742	No	tight junction protein 3
ENSRNOG00000038955(MGC105567)	50.1262	0.642028	0.123179	0.94742	No	similar to cDNA sequence BC023105
ENSRNOG00000008741(Camsap2)	368.984	-0.329699	0.123193	0.94742	No	calmodulin regulated spectrin-associated protein family, member 2
ENSRNOG00000000245(Slc16a6)	24.5498	-0.757266	0.123208	0.94742	No	solute carrier family 16, member 6
ENSRNOG00000053384(Bmp7)	90.5106	0.466641	0.123295	0.94742	No	bone morphogenetic protein 7
ENSRNOG00000021911(Camlg)	178.127	0.356716	0.123344	0.94742	No	calcium modulating ligand
ENSRNOG00000043171(Hdhd2)	488.365	0.29696	0.123369	0.94742	No	haloacid dehalogenase-like hydrolase domain containing 2
ENSRNOG00000003495(Prpf8)	2507.84	-0.296509	0.123531	0.94742	No	pre-mRNA processing factor 8
ENSRNOG00000012806(Rbbp6)	853.623	-0.28505	0.123583	0.94742	No	RB binding protein 6, ubiquitin ligase
ENSRNOG00000000787(AABR07044364.1)	19.8491	0.84378	0.123595	0.94742	No	NA
ENSRNOG00000016366(Colec12)	41.9283	0.542857	0.123662	0.94742	No	collectin sub-family member 12
ENSRNOG00000006905(Hectd1)	2760.54	-0.342077	0.123726	0.94742	No	HECT domain E3 ubiquitin protein ligase 1
ENSRNOG00000024139(LOC100911456)	3.55697	-2.31235	0.123804	0.94742	No	migration and invasion-inhibitory protein-like
ENSRNOG00000004554(Dcn)	212.47	0.398158	0.123841	0.94742	No	decorin
ENSRNOG00000006391(Smarcad1)	315.595	-0.32747	0.123898	0.94742	No	SWI/SNF-related, matrix-associated actin-dependent regulator of chromatin, subfamily a, containing DEAD/H box 1
ENSRNOG00000019740(Hdgfl3)	28.4875	-0.824819	0.123939	0.94742	No	HDGF like 3
ENSRNOG00000025371(Spry1)	119.593	0.465918	0.124012	0.94742	No	sprouty RTK signaling antagonist 1
ENSRNOG00000016547(Rgs19)	23.8948	0.768178	0.124022	0.94742	No	regulator of G-protein signaling 19
ENSRNOG00000024428(Kif20a)	11.3784	1.68912	0.12406	0.94742	No	kinesin family member 20A
ENSRNOG00000012747(Spock1)	9.20753	-1.20425	0.124074	0.94742	No	sparc/osteonectin, cwcv and kazal like domains proteoglycan 1
ENSRNOG00000009987(Akap11)	584.978	-0.3801	0.124158	0.94742	No	A-kinase anchoring protein 11
ENSRNOG00000045560(Gvin1)	55.3576	-0.717982	0.124292	0.94742	No	GTPase, very large interferon inducible 1
ENSRNOG00000010653(Elmsan1)	288.777	-0.391113	0.124322	0.94742	No	ELM2 and Myb/SANT domain containing 1
ENSRNOG00000047356(LOC100909750)	25.5132	-0.826616	0.124327	0.94742	No	tyrosine-protein kinase ABL1-like
ENSRNOG00000017309(Rsrp1)	4260.84	-0.250126	0.12433	0.94742	No	arginine and serine rich protein 1
ENSRNOG00000019987(Scand1)	285.784	0.426339	0.124379	0.94742	No	SCAN domain-containing 1
ENSRNOG00000018257(Hpx)	77685.1	-0.341973	0.124459	0.94742	No	hemopexin
ENSRNOG00000000471(B3galt4)	121.13	0.456216	0.124485	0.94742	No	Beta-1,3-galactosyltransferase 4
ENSRNOG00000018488(Cd40)	12.9385	1.03245	0.124558	0.94742	No	CD40 molecule
ENSRNOG00000022929(Mtmr12)	90.9902	-0.652359	0.124603	0.94742	No	myotubularin related protein 12
ENSRNOG00000053203(Mical3)	212.612	-0.644714	0.124706	0.94742	No	microtubule associated monooxygenase, calponin and LIM domain containing 3
ENSRNOG00000056723(LOC108351063)	3.25957	-2.12524	0.124754	0.94742	No	uncharacterized LOC108351063
ENSRNOG00000060212(AABR07045416.1)	7.68275	1.2111	0.124761	0.94742	No	NA
ENSRNOG00000030445(Ormdl3)	286.176	0.297495	0.12481	0.94742	No	ORMDL sphingolipid biosynthesis regulator 3
ENSRNOG00000013659(Tex2)	1327.85	-0.257923	0.124911	0.94742	No	testis expressed 2
ENSRNOG00000005882(Tle1)	548.762	-0.257987	0.12493	0.94742	No	transducin like enhancer of split 1
ENSRNOG00000006980(Vcpip1)	485.28	-0.464218	0.124978	0.94742	No	valosin containing protein interacting protein 1
ENSRNOG00000046171(AABR07035839.1)	1207.57	-0.531629	0.125034	0.94742	No	NA
ENSRNOG00000015590(Dnaaf1)	2.28576	-2.64368	0.125103	NA	No	dynein, axonemal, assembly factor 1
ENSRNOG00000012472(Pyroxd1)	273.743	0.360358	0.125108	0.94742	No	pyridine nucleotide-disulphide oxidoreductase domain 1
ENSRNOG00000024089(Fndc3b)	334.813	-0.73977	0.125111	0.94742	No	fibronectin type III domain containing 3B
ENSRNOG00000036674(Cd7)	11.4745	1.16655	0.12519	0.94742	No	Cd7 molecule
ENSRNOG00000024410(Blvrb)	1750.59	0.277797	0.125217	0.94742	No	biliverdin reductase B
ENSRNOG00000039777(Ttf1)	261.35	-0.356109	0.125319	0.94742	No	transcription termination factor 1
ENSRNOG00000020093(LOC100360573)	1172.58	0.554931	0.125333	0.94742	No	ribosomal protein S12-like
ENSRNOG00000054605(Unkl)	50.1062	-0.662333	0.125344	0.94742	No	unkempt family like zinc finger
ENSRNOG00000050968(Ptger2)	3.00996	2.2044	0.125417	0.94742	No	prostaglandin E receptor 2
ENSRNOG00000020763(Snrnp70)	2887.36	-0.220198	0.125428	0.94742	No	small nuclear ribonucleoprotein U1 subunit 70
ENSRNOG00000047503(Apoc3)	30315.6	0.340221	0.125459	0.94742	No	apolipoprotein C3
ENSRNOG00000015160(Gem)	16.6128	1.05078	0.125483	0.94742	No	GTP binding protein overexpressed in skeletal muscle
ENSRNOG00000003464(Hid1)	93.7467	0.487567	0.125504	0.94742	No	HID1 domain containing
ENSRNOG00000018910(Abhd11)	96.1663	0.460293	0.125509	0.94742	No	abhydrolase domain containing 11
ENSRNOG00000018803(Mkl1)	76.6458	-0.429359	0.125526	0.94742	No	megakaryoblastic leukemia (translocation) 1
ENSRNOG00000025394(Tanc1)	254.782	-0.347685	0.125549	0.94742	No	tetratricopeptide repeat, ankyrin repeat and coiled-coil containing 1
ENSRNOG00000046261(Acp5)	161.203	0.503648	0.125591	0.94742	No	acid phosphatase 5, tartrate resistant
ENSRNOG00000018971(Mob3a)	109.439	0.432246	0.12571	0.94742	No	MOB kinase activator 3A
ENSRNOG00000014659(Ebpl)	369.09	0.337187	0.125782	0.94742	No	emopamil binding protein-like
ENSRNOG00000036598(LOC685933)	10.1429	-1.29318	0.125791	0.94742	No	hypothetical protein LOC685933
ENSRNOG00000004148(Cdk17)	97.7476	0.426677	0.12581	0.94742	No	cyclin-dependent kinase 17
ENSRNOG00000003975(Pfn1)	2092.83	0.310837	0.125819	0.94742	No	profilin 1
ENSRNOG00000005720(Spic)	16.2243	1.04001	0.125893	0.94742	No	Spi-C transcription factor
ENSRNOG00000059538(Clec2g)	4954.02	0.330681	0.125943	0.94742	No	C-type lectin domain family 2, member G
ENSRNOG00000016383(Commd3)	1098.84	0.288007	0.125953	0.94742	No	COMM domain containing 3
ENSRNOG00000050552(AABR07053516.1)	166.031	-0.402857	0.126099	0.94742	No	NA
ENSRNOG00000060853(Iah1)	1001.62	0.274803	0.126207	0.94742	No	isoamyl acetate hydrolyzing esterase 1
ENSRNOG00000061479(LOC102555038)	3.42874	-2.1721	0.126257	0.94742	No	EVI5-like protein-like
ENSRNOG00000006770(Brd4)	690.805	-0.298373	0.126259	0.94742	No	bromodomain containing 4
ENSRNOG00000031162(Ccl24)	80.4491	0.543672	0.126348	0.94742	No	C-C motif chemokine ligand 24
ENSRNOG00000029082(AABR07005031.1)	54.5893	0.537178	0.126434	0.94742	No	NA
ENSRNOG00000015498(Il17rb)	935.549	0.351788	0.126462	0.94742	No	interleukin 17 receptor B
ENSRNOG00000008474(Acox3)	2367.82	-0.367502	0.126473	0.94742	No	acyl-CoA oxidase 3, pristanoyl
ENSRNOG00000012205(Lgsn)	4.33798	-2.20581	0.126737	0.94742	No	lengsin, lens protein with glutamine synthetase domain
ENSRNOG00000046109(LOC689574)	1451.39	0.273363	0.12677	0.94742	No	hypothetical protein LOC689574
ENSRNOG00000059519(Bbox1)	1376.55	-0.351425	0.126782	0.94742	No	gamma-butyrobetaine hydroxylase 1
ENSRNOG00000002216(Srd5a3)	44.3368	0.554675	0.126837	0.94742	No	steroid 5 alpha-reductase 3
ENSRNOG00000039848(Ak6)	137.373	0.410648	0.126871	0.94742	No	adenylate kinase 6
ENSRNOG00000023393(Nup214)	118.345	-0.379413	0.126873	0.94742	No	nucleoporin 214
ENSRNOG00000055567(Fmnl2)	84.5779	-0.549668	0.127032	0.94742	No	formin-like 2
ENSRNOG00000013557(Lancl1)	473.42	0.378673	0.127089	0.94742	No	LanC like 1
ENSRNOG00000018816(Cox5a)	1912.89	0.376113	0.127148	0.94742	No	cytochrome c oxidase subunit 5A
ENSRNOG00000008215(Trim47)	106.494	0.42117	0.127223	0.94742	No	tripartite motif-containing 47
ENSRNOG00000018765(Pold4)	724.261	0.387629	0.127325	0.94742	No	DNA polymerase delta 4, accessory subunit
ENSRNOG00000033508(Mink1)	1397.23	-0.308195	0.127354	0.94742	No	misshapen-like kinase 1
ENSRNOG00000014368(Eif4g3)	606.343	-0.390007	0.127372	0.94742	No	eukaryotic translation initiation factor 4 gamma, 3
ENSRNOG00000002874(AABR07065078.1)	210.291	-0.385498	0.12738	0.94742	No	NA
ENSRNOG00000042322(Pcdhga4)	1.07677	-3.66782	0.127383	NA	No	protocadherin gamma subfamily A, 4
ENSRNOG00000010259(Esrrb)	1.07677	-3.66782	0.127383	NA	No	estrogen-related receptor beta
ENSRNOG00000039379(C17h6orf52)	39.0788	0.96096	0.127384	0.94742	No	similar to human chromosome 6 open reading frame 52
ENSRNOG00000054453(AABR07072511.1)	97.6894	0.826379	0.127394	0.94742	No	NA
ENSRNOG00000020692(Tmem216)	131.072	0.347471	0.127421	0.94742	No	transmembrane protein 216
ENSRNOG00000017372(Higd2a)	383.665	0.365276	0.127452	0.94742	No	HIG1 hypoxia inducible domain family, member 2A
ENSRNOG00000049052(Sgk3)	44.2281	-0.677043	0.127472	0.94742	No	serum/glucocorticoid regulated kinase family, member 3
ENSRNOG00000056620(AABR07006263.1)	2.39559	-3.76449	0.127502	NA	No	NA
ENSRNOG00000007351(Ggh)	194.256	0.374049	0.127504	0.94742	No	gamma-glutamyl hydrolase
ENSRNOG00000015054(Rcbtb2)	1860.5	-0.374352	0.127717	0.94742	No	RCC1 and BTB domain containing protein 2
ENSRNOG00000005486(Phf20l1)	244.425	-0.38692	0.127789	0.94742	No	PHD finger protein 20-like 1
ENSRNOG00000023753(Afdn)	607.661	-0.533801	0.127812	0.94742	No	afadin, adherens junction formation factor
ENSRNOG00000010410(Serpina3c)	56199.6	-0.502189	0.127863	0.94742	No	serine (or cysteine) proteinase inhibitor, clade A, member 3C
ENSRNOG00000020420(Pklr)	1775.05	-0.466637	0.127908	0.94742	No	pyruvate kinase L/R
ENSRNOG00000003388(Cenpf)	8.72864	1.95179	0.127953	0.94742	No	centromere protein F
ENSRNOG00000046652(Zfp84)	2.22133	-2.66992	0.127953	NA	No	zinc finger protein 84
ENSRNOG00000007784(Bloc1s1)	538.474	0.356288	0.128222	0.94742	No	biogenesis of lysosomal organelles complex-1, subunit 1
ENSRNOG00000061040(Herc4)	1072.31	-0.224787	0.128267	0.94742	No	HECT and RLD domain containing E3 ubiquitin protein ligase 4
ENSRNOG00000043390(Samd12)	1.07185	-3.66225	0.128302	NA	No	sterile alpha motif domain containing 12
ENSRNOG00000003500(Apoa2)	13868.9	0.329522	0.128363	0.94742	No	apolipoprotein A2
ENSRNOG00000055015(AABR07015559.1)	9.18914	-1.37393	0.128482	0.94742	No	NA
ENSRNOG00000050437(Bod1l1)	372.168	-0.482682	0.128496	0.94742	No	biorientation of chromosomes in cell division 1-like 1
ENSRNOG00000047761(Zfp326)	242.211	-0.33037	0.12868	0.94742	No	zinc finger protein 326
ENSRNOG00000012739(Brf2)	69.7404	0.523076	0.128701	0.94742	No	BRF2, RNA polymerase III transcription initiation factor subunit
ENSRNOG00000003792(Med14)	329.854	-0.395999	0.128714	0.94742	No	mediator complex subunit 14
ENSRNOG00000006828(Baz1a)	203.514	-0.326871	0.128737	0.94742	No	bromodomain adjacent to zinc finger domain, 1A
ENSRNOG00000021185(Bola1)	126.61	0.4558	0.128762	0.94742	No	bolA family member 1
ENSRNOG00000007472(Setd5)	677.432	-0.423805	0.128762	0.94742	No	SET domain containing 5
ENSRNOG00000008912(Aqr)	354.134	-0.302919	0.128784	0.94742	No	aquarius intron-binding spliceosomal factor
ENSRNOG00000059467(AABR07033564.1)	147.283	0.381278	0.12884	0.94742	No	NA
ENSRNOG00000024445(Slx4)	202.421	-0.5006	0.128875	0.94742	No	SLX4 structure-specific endonuclease subunit
ENSRNOG00000045854(Zfp277)	280.806	0.313964	0.128877	0.94742	No	zinc finger protein 277
ENSRNOG00000032895(Cyp4f4)	3262.98	0.207758	0.128961	0.94742	No	cytochrome P450, family 4, subfamily f, polypeptide 4
ENSRNOG00000021712(Rcbtb1)	386.024	-0.443286	0.128984	0.94742	No	RCC1 and BTB domain containing protein 1
ENSRNOG00000011077(Tjp1)	859.839	-0.335752	0.129086	0.94742	No	tight junction protein 1
ENSRNOG00000029423(AABR07052519.1)	751.422	-0.325584	0.129099	0.94742	No	NA
ENSRNOG00000020506(Khnyn)	463.262	-0.614466	0.129132	0.94742	No	KH and NYN domain containing
ENSRNOG00000028219(Tmem209)	344.445	-0.296456	0.129282	0.94742	No	transmembrane protein 209
ENSRNOG00000052604(LOC100361907)	8160.24	-0.270601	0.129469	0.94742	No	complement factor H-related protein B
ENSRNOG00000018953(Cblc)	15.4219	0.850183	0.129725	0.94742	No	Cbl proto-oncogene C
ENSRNOG00000024539(Ndufb6)	313.002	0.357024	0.129738	0.94742	No	NADH:ubiquinone oxidoreductase subunit B6
ENSRNOG00000011225(LOC102554034)	3.62229	-1.89496	0.129746	0.94742	No	ELMO domain-containing protein 2-like
ENSRNOG00000006490(Neo1)	293.232	-0.404493	0.129746	0.94742	No	neogenin 1
ENSRNOG00000018288(Ncoa6)	447.458	-0.416266	0.129797	0.94742	No	nuclear receptor coactivator 6
ENSRNOG00000007319(Trib3)	167.695	0.737942	0.129848	0.94742	No	tribbles pseudokinase 3
ENSRNOG00000045931(Sik3)	830.465	-0.320008	0.129979	0.94742	No	SIK family kinase 3
ENSRNOG00000008598(Btbd7)	115.599	-0.65816	0.130014	0.94742	No	BTB domain containing 7
ENSRNOG00000056106(Dip2b)	241.398	-0.51573	0.130156	0.94742	No	disco-interacting protein 2 homolog B
ENSRNOG00000029341(AABR07036375.1)	2.75936	-2.34083	0.130274	NA	No	NA
ENSRNOG00000058742(AABR07067023.1)	29.1287	-1.29356	0.130457	0.94742	No	NA
ENSRNOG00000011184(Slc13a4)	345.304	-0.592939	0.130563	0.94742	No	solute carrier family 13 member 4
ENSRNOG00000055078(Cyp4b1)	287.101	0.429552	0.130617	0.94742	No	cytochrome P450, family 4, subfamily b, polypeptide 1
ENSRNOG00000013683(S1pr1)	782.774	-0.389432	0.130642	0.94742	No	sphingosine-1-phosphate receptor 1
ENSRNOG00000014058(Tomm22)	1084.83	0.280223	0.13073	0.94742	No	translocase of outer mitochondrial membrane 22
ENSRNOG00000049019(Tmem170a)	523.663	-0.319477	0.130751	0.94742	No	transmembrane protein 170A
ENSRNOG00000028116(LOC102552988)	229.082	-0.489909	0.130772	0.94742	No	uncharacterized LOC102552988
ENSRNOG00000017206(Igfbp5)	43.6574	1.1696	0.130786	0.94742	No	insulin-like growth factor binding protein 5
ENSRNOG00000027250(Rbm27)	187.989	-0.480868	0.131122	0.94742	No	RNA binding motif protein 27
ENSRNOG00000022742(Zfp954)	96.2973	0.388486	0.131123	0.94742	No	NA
ENSRNOG00000016133(Sumo1)	1102.86	0.262312	0.131186	0.94742	No	small ubiquitin-like modifier 1
ENSRNOG00000062175(AABR07034274.1)	1.52789	3.96119	0.131223	NA	No	NA
ENSRNOG00000020497(Plekha1)	179.241	-0.39869	0.131267	0.94742	No	pleckstrin homology domain containing A1
ENSRNOG00000010915(Ermp1)	378.735	-0.344493	0.131321	0.94742	No	endoplasmic reticulum metallopeptidase 1
ENSRNOG00000013994(Enpp1)	973.695	-0.429158	0.131333	0.94742	No	ectonucleotide pyrophosphatase/phosphodiesterase 1
ENSRNOG00000000568(Slc29a3)	89.2269	0.417679	0.131352	0.94742	No	solute carrier family 29 member 3
ENSRNOG00000011955(AABR07026997.1)	557.1	0.467976	0.131443	0.94742	No	NA
ENSRNOG00000018903(Pik3r1)	1105.72	0.44923	0.131447	0.94742	No	phosphoinositide-3-kinase regulatory subunit 1
ENSRNOG00000012756(Slc25a43)	34.9365	-0.74575	0.13146	0.94742	No	solute carrier family 25, member 43
ENSRNOG00000021384(Ankrd44)	112.736	-0.646953	0.131504	0.94742	No	ankyrin repeat domain 44
ENSRNOG00000021555(Mis18a)	4.81944	2.16334	0.131658	0.94742	No	MIS18 kinetochore protein A
ENSRNOG00000003232(Slc9a3r1)	1801.47	0.304812	0.131715	0.94742	No	SLC9A3 regulator 1
ENSRNOG00000012148(Trio)	208.97	-0.660155	0.131747	0.94742	No	trio Rho guanine nucleotide exchange factor
ENSRNOG00000018194(Srrm1)	1094.58	-0.272714	0.13176	0.94742	No	serine and arginine repetitive matrix 1
ENSRNOG00000053406(Gramd1c)	715.052	-0.359182	0.131785	0.94742	No	GRAM domain containing 1C
ENSRNOG00000028627(Hmcn1)	46.458	-0.632579	0.131845	0.94742	No	hemicentin 1
ENSRNOG00000017466(Kif5b)	418.115	-0.427806	0.131848	0.94742	No	kinesin family member 5B
ENSRNOG00000000470(Vps52)	433.258	-0.258101	0.13189	0.94742	No	VPS52 GARP complex subunit
ENSRNOG00000018061(Tmem80)	64.1286	0.463869	0.131967	0.94742	No	transmembrane protein 80
ENSRNOG00000029698(Pim3)	563.645	0.372498	0.132069	0.94742	No	Pim-3 proto-oncogene, serine/threonine kinase
ENSRNOG00000008055(Ccne2)	9.14951	1.43254	0.132089	0.94742	No	cyclin E2
ENSRNOG00000001397(Rbm19)	117.065	-0.404575	0.13209	0.94742	No	RNA binding motif protein 19
ENSRNOG00000057751(Gdf2)	560.375	0.271634	0.132129	0.94742	No	growth differentiation factor 2
ENSRNOG00000039890(Abcg3l3)	138.366	-0.397595	0.132245	0.94742	No	ATP-binding cassette, subfamily G (WHITE), member 3-like 3
ENSRNOG00000013684(F11)	3857.36	-0.272035	0.132272	0.94742	No	coagulation factor XI
ENSRNOG00000014297(Sdc4)	2912.5	0.388403	0.13237	0.94742	No	syndecan 4
[truncated: 13,630 more rows]

## Sheet: 25_vs_NC
id	baseMean	log2FoldChange	pvalue	padj	Direction	gene_name
ENSRNOG00000010799(Noct)	740.35	4.92138	6.90234e-52	9.52522e-48	Up	nocturnin
ENSRNOG00000042721(Gimd1)	197.384	-4.55544	8.42887e-45	5.81592e-41	Down	GIMAP family P-loop NTPase domain containing 1
ENSRNOG00000054930(AABR07004572.1)	248.708	-6.3729	1.32872e-37	6.11212e-34	Down	NA
ENSRNOG00000056847(Gsta3)	1163.2	3.36387	8.46681e-34	2.92105e-30	Up	glutathione S-transferase alpha 3
ENSRNOG00000020420(Pklr)	5844.15	-2.85223	7.08118e-30	1.9544e-26	Down	pyruvate kinase L/R
ENSRNOG00000002948(Abcc3)	319.169	4.1238	3.36186e-27	7.73229e-24	Up	ATP binding cassette subfamily C member 3
ENSRNOG00000013552(Scd)	32095.4	-10.5697	1.08186e-26	2.1328e-23	Down	stearoyl-CoA desaturase
ENSRNOG00000042717(Ciart)	155.613	5.90241	2.21148e-26	3.8148e-23	Up	circadian associated repressor of transcription
ENSRNOG00000038905(AABR07048397.1)	135.349	-5.57043	1.38567e-21	2.12469e-18	Down	NA
ENSRNOG00000020467(Nrep)	167.399	-3.32413	1.96457e-21	2.7111e-18	Down	neuronal regeneration related protein
ENSRNOG00000033026(Dclk3)	73.338	4.78773	1.86783e-19	2.34328e-16	Up	doublecortin-like kinase 3
ENSRNOG00000010951(Cmtm6)	1180.73	-1.62574	1.06594e-16	1.22584e-13	Down	CKLF-like MARVEL transmembrane domain containing 6
ENSRNOG00000014448(Arntl)	238.542	-3.8556	1.87045e-16	1.9627e-13	Down	aryl hydrocarbon receptor nuclear translocator-like
ENSRNOG00000024201(Fer1l5)	87.5092	-2.57632	1.99114e-16	1.9627e-13	Down	fer-1-like family member 5
ENSRNOG00000017558(Tubb2a)	226.033	-3.14379	2.31123e-16	2.12633e-13	Down	tubulin, beta 2A class IIa
ENSRNOG00000053448(AC123346.1)	240.351	-2.52575	1.42634e-15	1.23022e-12	Down	NA
ENSRNOG00000012864(Ern1)	766.047	-1.65573	3.92887e-15	3.18348e-12	Down	endoplasmic reticulum to nucleus signaling 1
ENSRNOG00000020704(Tkfc)	3611.94	-1.51151	4.15237e-15	3.18348e-12	Down	triokinase and FMN cyclase
ENSRNOG00000021440(Pptc7)	611.22	1.57175	6.29654e-15	4.57328e-12	Up	PTC7 protein phosphatase homolog
ENSRNOG00000014426(Lox)	154.815	-4.33088	1.04105e-14	7.18321e-12	Down	lysyl oxidase
ENSRNOG00000019996(Slc16a1)	919.275	-1.76922	2.00173e-14	1.31542e-11	Down	solute carrier family 16 member 1
ENSRNOG00000003209(Pcp4l1)	211.461	3.53995	3.7705e-14	2.36513e-11	Up	Purkinje cell protein 4-like 1
ENSRNOG00000032374(Paqr9)	565.953	-2.90021	4.06321e-14	2.43793e-11	Down	progestin and adipoQ receptor family member 9
ENSRNOG00000014456(Coq10b)	1518.83	1.37289	7.95752e-14	4.57557e-11	Up	coenzyme Q10B
ENSRNOG00000018225(Tp53inp2)	2728.78	-1.30721	9.61098e-14	5.10313e-11	Down	tumor protein p53 inducible nuclear protein 2
ENSRNOG00000057153(Pla1a)	283.495	2.49937	9.61459e-14	5.10313e-11	Up	phospholipase A1 member A
ENSRNOG00000007060(Plin2)	1637.54	-1.96625	1.02585e-13	5.24324e-11	Down	perilipin 2
ENSRNOG00000004626(Slc34a2)	292.314	-2.72524	1.07059e-13	5.27649e-11	Down	solute carrier family 34 member 2
ENSRNOG00000029698(Pim3)	400.463	1.64577	1.21296e-13	5.77203e-11	Up	Pim-3 proto-oncogene, serine/threonine kinase
ENSRNOG00000021750(Id1)	76.185	2.91986	1.51961e-13	6.99019e-11	Up	inhibitor of DNA binding 1, HLH protein
ENSRNOG00000031211(Acsm5)	1322.81	1.42961	3.36168e-13	1.49649e-10	Up	acyl-CoA synthetase medium-chain family member 5
ENSRNOG00000010960(Ankh)	888.784	-1.2771	3.73063e-13	1.60883e-10	Down	ANKH inorganic pyrophosphate transport regulator
ENSRNOG00000010079(Car3)	26789.6	-3.67308	5.51402e-13	2.30586e-10	Down	carbonic anhydrase 3
ENSRNOG00000023841(LOC108348081)	205.988	2.86535	5.86288e-13	2.37964e-10	Up	CD99 antigen-like protein 2
ENSRNOG00000012404(Thrsp)	18626.1	-2.15241	7.3808e-13	2.91014e-10	Down	thyroid hormone responsive
ENSRNOG00000009565(Pdk4)	654.216	-2.66201	9.01249e-13	3.45479e-10	Down	pyruvate dehydrogenase kinase 4
ENSRNOG00000033680(LOC108348266)	974.721	3.74215	1.16379e-12	4.34062e-10	Up	cytochrome P450 2B1
ENSRNOG00000011559(Cnn3)	2712.22	1.16857	1.20487e-12	4.37557e-10	Up	calponin 3
ENSRNOG00000002934(Atp1b1)	1795.72	1.72682	1.23819e-12	4.38131e-10	Up	ATPase Na+/K+ transporting subunit beta 1
ENSRNOG00000010753(Aig1)	161.158	2.23893	1.3511e-12	4.55446e-10	Up	androgen-induced 1
ENSRNOG00000055755(AABR07030086.1)	59.4314	3.67489	1.3741e-12	4.55446e-10	Up	NA
ENSRNOG00000037188(LOC297568)	103633	-1.95204	1.38614e-12	4.55446e-10	Down	alpha-1-inhibitor III
ENSRNOG00000008842(Cyp4a8)	95.8981	-2.82818	1.69744e-12	5.44761e-10	Down	cytochrome P450, family 4, subfamily a, polypeptide 8
ENSRNOG00000061527(Gck)	373.787	-7.37645	4.536e-12	1.42266e-09	Down	glucokinase
ENSRNOG00000016750(Cyp26a1)	85.8975	2.85135	5.90528e-12	1.81095e-09	Up	cytochrome P450, family 26, subfamily a, polypeptide 1
ENSRNOG00000005341(Upp2)	1620.07	3.17929	6.22288e-12	1.86686e-09	Up	uridine phosphorylase 2
ENSRNOG00000000961(Glt1d1)	766.558	3.06881	7.97452e-12	2.34145e-09	Up	glycosyltransferase 1 domain containing 1
ENSRNOG00000045649(Arrdc3)	723.547	-2.51448	1.07393e-11	3.08753e-09	Down	arrestin domain containing 3
ENSRNOG00000014018(St8sia1)	37.9823	-5.16875	1.32255e-11	3.72473e-09	Down	ST8 alpha-N-acetyl-neuraminide alpha-2,8-sialyltransferase 1
ENSRNOG00000049826(UST4r)	1800.91	1.49117	1.44032e-11	3.97528e-09	Up	integral membrane transport protein UST4r
ENSRNOG00000030868(AABR07037307.1)	77.4489	-5.17078	1.9515e-11	5.28054e-09	Down	NA
ENSRNOG00000013313(Nceh1)	443.741	2.51149	2.64028e-11	7.00689e-09	Up	neutral cholesterol ester hydrolase 1
ENSRNOG00000001388(Sds)	8030.3	3.1536	2.71648e-11	7.0731e-09	Up	serine dehydratase
ENSRNOG00000016924(Acly)	12378.8	-2.58702	2.86175e-11	7.31336e-09	Down	ATP citrate lyase
ENSRNOG00000057713(Cav2)	284.39	-2.34503	3.11956e-11	7.82725e-09	Down	caveolin 2
ENSRNOG00000040151(Sdr16c6)	48.145	-5.72818	4.01973e-11	9.90577e-09	Down	short chain dehydrogenase/reductase family 16C, member 6
ENSRNOG00000005479(Slc1a2)	357.357	2.73429	4.77892e-11	1.157e-08	Up	solute carrier family 1 member 2
ENSRNOG00000028348(Lhx8)	105.143	-2.45758	5.44581e-11	1.29573e-08	Down	LIM homeobox 8
ENSRNOG00000016356(Got1)	12001.7	2.65791	6.6101e-11	1.54609e-08	Up	glutamic-oxaloacetic transaminase 1
ENSRNOG00000058522(Fam214a)	900.334	-1.6263	8.80492e-11	2.02513e-08	Down	family with sequence similarity 214, member A
ENSRNOG00000017243(Bnip3)	1811.97	1.40544	9.29608e-11	2.10305e-08	Up	BCL2 interacting protein 3
ENSRNOG00000017669(Chd1l)	1031.54	1.76956	1.06586e-10	2.37239e-08	Up	chromodomain helicase DNA binding protein 1-like
ENSRNOG00000019383(Tef)	1012.35	1.42829	1.84852e-10	4.04915e-08	Up	TEF, PAR bZIP transcription factor
ENSRNOG00000007387(Per1)	385.206	2.09599	2.10513e-10	4.53919e-08	Up	period circadian regulator 1
ENSRNOG00000024848(Fga)	79334.6	-1.18098	2.24373e-10	4.76361e-08	Down	fibrinogen alpha chain
ENSRNOG00000051056(AABR07063279.1)	99.1988	-2.73246	2.44784e-10	5.1182e-08	Down	NA
ENSRNOG00000012458(Cyp2e1)	83099.5	1.76216	2.50294e-10	5.15531e-08	Up	cytochrome P450, family 2, subfamily e, polypeptide 1
ENSRNOG00000028330(AABR07067600.1)	448.376	1.44838	3.12784e-10	6.34768e-08	Up	NA
ENSRNOG00000022268(Pnpla3)	2250.82	-8.50134	3.22595e-10	6.4519e-08	Down	patatin-like phospholipase domain containing 3
ENSRNOG00000007247(A2ml1)	102.763	-3.90903	3.49024e-10	6.88076e-08	Down	alpha-2-macroglobulin-like 1
ENSRNOG00000033654(LOC501038)	43.9644	-3.30446	3.68229e-10	7.15713e-08	Down	Ab2-060
ENSRNOG00000016692(Hsdl2)	1184.77	1.64939	4.02442e-10	7.71348e-08	Up	hydroxysteroid dehydrogenase like 2
[truncated: 15,575 more rows]

## Sheet: MC_vs_12.5
id	baseMean	log2FoldChange	pvalue	padj	Direction	gene_name
[truncated: 15,544 more rows]

## Sheet: MC_vs_25
id	baseMean	log2FoldChange	pvalue	padj	Direction	gene_name
[truncated: 15,668 more rows]

[truncated: 1 more sheets: MC_vs_NC]
